# Supplementary material for: 2-Amino-5-bromo­pyridin-1-ium (2-amino-5-bromo­pyridine-κN 1)trichloridozincate
Source: Acta Crystallogr Sect E Struct Rep Online. 2013 May 4;69(Pt 6):m302. doi: 10.1107/S1600536813011884 (PMC3684871; doi:10.1107/S1600536813011884)
Supplement: Supplementary file 1 [file e-69-0m302-sup1.cif]

##############################################################################
#                                                                            #
# This CIF contains the data in a paper accepted for publication in          #
# Acta Crystallographica Section E. It conforms to the requirements of       #
# Notes for Authors for Acta Crystallographica Section E, and has been       #
# peer reviewed under the auspices of the IUCr Commission on Journals.       #
#                                                                            #
# Full details of the Crystallographic Information File format               #
# are given in the paper "The Crystallographic Information File (CIF):       #
# a New Standard Archive File for Crystallography" by S. R. Hall, F. H.      #
# Allen and I. D. Brown [Acta Cryst. (1991), A47, 655-685].                  #
#                                                                            #
# The current version of the core CIF dictionary is obtainable from          #
# ftp://ftp.iucr.org/pub/cif_core.dic.                                       #
#                                                                            #
# Software is freely available for graphical display of the structure(s)     #
# in this CIF. For information consult the CIF software page                 #
# http://www.iucr.org/resources/cif/software.                                #
#                                                                            #
# This file may be used for bona fide research purposes within the           #
# scientific community so long as proper attribution is given to the journal # 
# article from which it was obtained.                                        #
#                                                                            #
##############################################################################
data_I
_audit_creation_method     SHELXL97
_chemical_name_systematic
;
2-Amino-5-bromopyridin-1-ium
(2-amino-5-bromopyridine-\k<i>N</i>^1^)trichloridozincate
;
_chemical_name_common     ?
_chemical_formula_moiety     'C5 H6 Br N2 +, C5 H5 Br Cl3 N2 Zn -'
_chemical_formula_sum     'C10 H11 Br2 Cl3 N4 Zn'
_chemical_formula_iupac     '(C5 H6 Br N2) [Zn Cl3 (C5 H5 Br N2)]'
_chemical_formula_weight     518.77
_chemical_melting_point     ?
_symmetry_cell_setting     monoclinic
_symmetry_space_group_name_H-M     'P 21/n'
_symmetry_space_group_name_Hall     '-P 2yn'
loop_
    _symmetry_equiv_pos_as_xyz
    'x, y, z'
    '-x+1/2, y+1/2, -z+1/2'
    '-x, -y, -z'
    'x-1/2, -y-1/2, z-1/2'
_cell_length_a     9.4238(4)
_cell_length_b     13.6544(6)
_cell_length_c     13.5679(6)
_cell_angle_alpha     90.00
_cell_angle_beta     104.3490(10)
_cell_angle_gamma     90.00
_cell_volume     1691.40(13)
_cell_formula_units_Z     4
_cell_measurement_reflns_used     4332
_cell_measurement_theta_min     2.15
_cell_measurement_theta_max     24.07
_cell_measurement_temperature     293(2)
_exptl_crystal_description     block
_exptl_crystal_colour     brown
_exptl_crystal_size_max     0.257
_exptl_crystal_size_mid     0.162
_exptl_crystal_size_min     0.083
_exptl_crystal_density_diffrn     2.037
_exptl_crystal_density_meas     ?
_exptl_crystal_density_method     'not measured'
_exptl_crystal_F_000     1000
_exptl_absorpt_coefficient_mu     6.644
_exptl_absorpt_correction_type     multi-scan
_exptl_absorpt_process_details     '(SADABS; Bruker, 2003)'
_exptl_absorpt_correction_T_min     0.286
_exptl_absorpt_correction_T_max     0.576
_exptl_special_details     ?
_diffrn_ambient_temperature     293(2)
_diffrn_radiation_type     MoK\a
_diffrn_radiation_wavelength     0.71073
_diffrn_radiation_source     'fine-focus sealed tube'
_diffrn_radiation_monochromator     graphite
_diffrn_measurement_device_type     'Bruker APEX CCD area-detector'
_diffrn_measurement_method     '0.3\% \w scans'
_diffrn_detector_area_resol_mean     ?
_diffrn_reflns_number     18043
_diffrn_reflns_av_R_equivalents     0.0335
_diffrn_reflns_av_sigmaI/netI     0.0274
_diffrn_reflns_theta_min     2.15
_diffrn_reflns_theta_max     25.00
_diffrn_reflns_theta_full     25.00
_diffrn_measured_fraction_theta_max     1.000
_diffrn_measured_fraction_theta_full     1.000
_diffrn_reflns_limit_h_min     -11
_diffrn_reflns_limit_h_max     11
_diffrn_reflns_limit_k_min     -16
_diffrn_reflns_limit_k_max     16
_diffrn_reflns_limit_l_min     -16
_diffrn_reflns_limit_l_max     16
_diffrn_standards_number     0
_diffrn_standards_interval_count     .
_diffrn_standards_interval_time     ?
_diffrn_standards_decay_%     0
_refine_special_details
;
Refinement of <i>F</i>^2^ against ALL reflections. The weighted <i>R</i>-factor
<i>wR</i> and goodness of fit <i>S</i> are based on <i>F</i>^2^, conventional
<i>R</i>-factors <i>R</i> are based on <i>F</i>, with <i>F</i> set to zero for
negative <i>F</i>^2^. The threshold expression of <i>F</i>^2^ >
\s(<i>F</i>^2^) is used only for calculating <i>R</i>-factors(gt) <i>etc</i>.
and is not relevant to the choice of reflections for refinement.
<i>R</i>-factors based on <i>F</i>^2^ are statistically about twice as large
as those based on <i>F</i>, and <i>R</i>-factors based on ALL data will be
even larger.
;
_reflns_number_total     2979
_reflns_number_gt     2491
_reflns_threshold_expression     I>2\s(I)
_refine_ls_structure_factor_coef     Fsqd
_refine_ls_matrix_type     full
_refine_ls_R_factor_all     0.0423
_refine_ls_R_factor_gt     0.0334
_refine_ls_wR_factor_gt     0.0813
_refine_ls_wR_factor_ref     0.0861
_refine_ls_goodness_of_fit_ref     1.024
_refine_ls_restrained_S_all     1.024
_refine_ls_number_reflns     2979
_refine_ls_number_parameters     196
_refine_ls_number_restraints     5
_refine_ls_hydrogen_treatment     mixed
_refine_ls_weighting_scheme     calc
_refine_ls_weighting_details
       'calc w = 1/[\s^2^(Fo^2^)+(0.0386P)^2^+2.1357P] where P=(Fo^2^+2Fc^2^)/3'
_atom_sites_solution_hydrogens     geom
_atom_sites_solution_primary     direct
_atom_sites_solution_secondary     difmap
_refine_ls_shift/su_max     0.000
_refine_ls_shift/su_mean     0.000
_refine_diff_density_max     1.229
_refine_diff_density_min     -0.398
_refine_ls_extinction_method     none
_refine_ls_extinction_coef     ?
loop_
    _atom_type_symbol
    _atom_type_description
    _atom_type_scat_dispersion_real
    _atom_type_scat_dispersion_imag
    _atom_type_scat_source
    'C' 'C' 0.0033 0.0016
                         'International Tables Vol C Tables 4.2.6.8 and 6.1.1.4'
    'H' 'H' 0.0000 0.0000
                         'International Tables Vol C Tables 4.2.6.8 and 6.1.1.4'
    'N' 'N' 0.0061 0.0033
                         'International Tables Vol C Tables 4.2.6.8 and 6.1.1.4'
    'Cl' 'Cl' 0.1484 0.1585
                         'International Tables Vol C Tables 4.2.6.8 and 6.1.1.4'
    'Zn' 'Zn' 0.2839 1.4301
                         'International Tables Vol C Tables 4.2.6.8 and 6.1.1.4'
    'Br' 'Br' -0.2901 2.4595
                         'International Tables Vol C Tables 4.2.6.8 and 6.1.1.4'
_computing_data_collection     'SMART (Bruker, 1998)'
_computing_cell_refinement     'SAINT (Bruker, 2003)'
_computing_data_reduction     'SAINT (Bruker, 2003)'
_computing_structure_solution     'SHELXS97 (Sheldrick, 2008)'
_computing_structure_refinement     'SHELXL97 (Sheldrick, 2008)'
_computing_molecular_graphics     'Mercury (Macrae <i>et al.</i>, 2008)'
_computing_publication_material
;
SHELXTL (Sheldrick, 2008), PLATON (Spek, 2009) and publCIF
(Westrip, 2010)
;
loop_
    _atom_site_type_symbol
    _atom_site_label
    _atom_site_fract_x
    _atom_site_fract_y
    _atom_site_fract_z
    _atom_site_U_iso_or_equiv
    _atom_site_adp_type
    _atom_site_calc_flag
    _atom_site_refinement_flags
    _atom_site_occupancy
    _atom_site_symmetry_multiplicity
    _atom_site_disorder_assembly
    _atom_site_disorder_group
    Zn Zn1 0.84827(5) 0.03227(3) 0.27004(3) 0.04549(14) Uani d . 1 1 . .
    N N1 0.9443(3) 0.1421(2) 0.2061(2) 0.0424(7) Uani d . 1 1 . .
    N N2 0.8519(5) 0.2686(3) 0.2841(3) 0.0656(10) Uani d D 1 1 . .
    H H2A 0.816(5) 0.226(3) 0.320(3) 0.079 Uiso d D 1 1 . .
    H H2B 0.843(5) 0.3311(17) 0.295(4) 0.079 Uiso d D 1 1 . .
    N N3 0.1587(4) 0.1505(2) 0.4873(3) 0.0519(8) Uani d D 1 1 . .
    H H3A 0.104(4) 0.112(3) 0.513(3) 0.062 Uiso d D 1 1 . .
    N N4 0.0611(5) 0.2750(3) 0.5635(3) 0.0642(10) Uani d D 1 1 . .
    H H4A 0.019(5) 0.234(3) 0.597(3) 0.077 Uiso d D 1 1 . .
    H H4B 0.056(5) 0.3368(17) 0.579(4) 0.077 Uiso d D 1 1 . .
    Cl Cl1 0.81449(12) 0.07487(8) 0.42275(8) 0.0559(3) Uani d . 1 1 . .
    Cl Cl2 0.63220(11) 0.00231(7) 0.15590(7) 0.0509(2) Uani d . 1 1 . .
    Cl Cl3 1.00795(13) -0.09311(7) 0.29181(8) 0.0589(3) Uani d . 1 1 . .
    C C1 0.9311(4) 0.2387(3) 0.2208(3) 0.0461(9) Uani d . 1 1 . .
    C C2 1.0012(5) 0.3065(3) 0.1699(3) 0.0588(11) Uani d . 1 1 . .
    H H2 0.9933 0.3733 0.1810 0.071 Uiso calc R 1 1 . .
    C C3 1.0794(5) 0.2747(3) 0.1055(3) 0.0614(12) Uani d . 1 1 . .
    H H3 1.1252 0.3191 0.0716 0.074 Uiso calc R 1 1 . .
    C C4 1.0908(4) 0.1746(3) 0.0904(3) 0.0521(10) Uani d . 1 1 . .
    C C5 1.0238(4) 0.1116(3) 0.1420(3) 0.0461(9) Uani d . 1 1 . .
    H H5 1.0333 0.0446 0.1326 0.055 Uiso calc R 1 1 . .
    C C6 0.1411(4) 0.2466(3) 0.5014(3) 0.0469(9) Uani d . 1 1 . .
    C C7 0.2104(5) 0.3113(3) 0.4476(3) 0.0538(10) Uani d . 1 1 . .
    H H7 0.2005 0.3786 0.4547 0.065 Uiso calc R 1 1 . .
    C C8 0.2913(4) 0.2767(3) 0.3856(3) 0.0552(10) Uani d . 1 1 . .
    H H8 0.3366 0.3199 0.3501 0.066 Uiso calc R 1 1 . .
    C C9 0.3068(4) 0.1754(3) 0.3750(3) 0.0528(10) Uani d . 1 1 . .
    C C10 0.2379(5) 0.1142(3) 0.4251(3) 0.0536(10) Uani d . 1 1 . .
    H H10 0.2447 0.0469 0.4171 0.064 Uiso calc R 1 1 . .
    Br Br1 1.19546(6) 0.12257(4) 0.00001(4) 0.07623(18) Uani d . 1 1 . .
    Br Br2 0.42174(6) 0.12277(5) 0.29263(4) 0.07970(19) Uani d . 1 1 . .
loop_
    _atom_site_aniso_label
    _atom_site_aniso_U_11
    _atom_site_aniso_U_22
    _atom_site_aniso_U_33
    _atom_site_aniso_U_12
    _atom_site_aniso_U_13
    _atom_site_aniso_U_23
    Zn1 0.0510(3) 0.0391(2) 0.0496(3) -0.00250(19) 0.0187(2) 0.00095(19)
    N1 0.0439(17) 0.0370(16) 0.0489(18) -0.0010(13) 0.0163(14) 0.0004(13)
    N2 0.086(3) 0.040(2) 0.079(3) 0.0100(19) 0.036(2) -0.0003(19)
    N3 0.056(2) 0.0417(19) 0.061(2) -0.0096(15) 0.0204(17) -0.0032(16)
    N4 0.076(3) 0.055(2) 0.070(2) -0.005(2) 0.033(2) -0.006(2)
    Cl1 0.0633(6) 0.0595(6) 0.0492(6) 0.0011(5) 0.0218(5) -0.0012(5)
    Cl2 0.0517(6) 0.0443(5) 0.0568(6) -0.0039(4) 0.0137(5) 0.0020(4)
    Cl3 0.0694(7) 0.0455(5) 0.0646(6) 0.0112(5) 0.0219(5) 0.0063(5)
    C1 0.047(2) 0.039(2) 0.049(2) -0.0024(16) 0.0062(18) 0.0020(17)
    C2 0.072(3) 0.042(2) 0.060(3) -0.008(2) 0.011(2) 0.0033(19)
    C3 0.070(3) 0.054(3) 0.058(3) -0.019(2) 0.012(2) 0.011(2)
    C4 0.048(2) 0.065(3) 0.044(2) -0.0064(19) 0.0119(18) 0.0017(19)
    C5 0.047(2) 0.043(2) 0.049(2) -0.0042(17) 0.0143(18) 0.0007(17)
    C6 0.043(2) 0.045(2) 0.050(2) -0.0043(17) 0.0064(18) -0.0033(17)
    C7 0.058(3) 0.040(2) 0.062(3) -0.0053(18) 0.010(2) 0.0050(19)
    C8 0.051(2) 0.061(3) 0.055(2) -0.008(2) 0.014(2) 0.008(2)
    C9 0.039(2) 0.068(3) 0.052(2) 0.0020(19) 0.0130(18) -0.001(2)
    C10 0.052(2) 0.052(2) 0.057(2) 0.0014(19) 0.015(2) -0.005(2)
    Br1 0.0751(3) 0.1016(4) 0.0625(3) -0.0195(3) 0.0369(3) -0.0081(3)
    Br2 0.0638(3) 0.1060(4) 0.0769(4) 0.0159(3) 0.0318(3) 0.0004(3)
_geom_special_details
;
All e.s.d.'s (except the e.s.d. in the dihedral angle between two l.s. planes)
are estimated using the full covariance matrix. The cell e.s.d.'s are taken
into account individually in the estimation of e.s.d.'s in distances, angles
and torsion angles; correlations between e.s.d.'s in cell parameters are only
used when they are defined by crystal symmetry. An approximate (isotropic)
treatment of cell e.s.d.'s is used for estimating e.s.d.'s involving l.s.
planes.
;
loop_
    _geom_bond_atom_site_label_1
    _geom_bond_atom_site_label_2
    _geom_bond_site_symmetry_2
    _geom_bond_distance
    _geom_bond_publ_flag
    Zn1 N1 . 2.052(3) ?
    Zn1 Cl1 . 2.2494(11) ?
    Zn1 Cl3 . 2.2499(11) ?
    Zn1 Cl2 . 2.2691(11) ?
    N1 C1 . 1.344(5) ?
    N1 C5 . 1.347(5) ?
    N2 C1 . 1.334(5) ?
    N2 H2A . 0.874(19) ?
    N2 H2B . 0.873(19) ?
    N3 C6 . 1.342(5) ?
    N3 C10 . 1.351(5) ?
    N3 H3A . 0.868(19) ?
    N4 C6 . 1.320(6) ?
    N4 H4A . 0.881(19) ?
    N4 H4B . 0.874(19) ?
    C1 C2 . 1.413(6) ?
    C2 C3 . 1.347(6) ?
    C2 H2 . 0.9300 ?
    C3 C4 . 1.390(6) ?
    C3 H3 . 0.9300 ?
    C4 C5 . 1.359(5) ?
    C4 Br1 . 1.892(4) ?
    C5 H5 . 0.9300 ?
    C6 C7 . 1.406(6) ?
    C7 C8 . 1.354(6) ?
    C7 H7 . 0.9300 ?
    C8 C9 . 1.401(6) ?
    C8 H8 . 0.9300 ?
    C9 C10 . 1.342(6) ?
    C9 Br2 . 1.882(4) ?
    C10 H10 . 0.9300 ?
loop_
    _geom_angle_atom_site_label_1
    _geom_angle_atom_site_label_2
    _geom_angle_atom_site_label_3
    _geom_angle_site_symmetry_1
    _geom_angle_site_symmetry_3
    _geom_angle
    _geom_angle_publ_flag
    N1 Zn1 Cl1 . . 112.23(9) ?
    N1 Zn1 Cl3 . . 105.12(9) ?
    Cl1 Zn1 Cl3 . . 108.58(4) ?
    N1 Zn1 Cl2 . . 104.99(9) ?
    Cl1 Zn1 Cl2 . . 111.55(4) ?
    Cl3 Zn1 Cl2 . . 114.22(4) ?
    C1 N1 C5 . . 119.1(3) ?
    C1 N1 Zn1 . . 126.0(3) ?
    C5 N1 Zn1 . . 114.9(2) ?
    C1 N2 H2A . . 121(3) ?
    C1 N2 H2B . . 120(3) ?
    H2A N2 H2B . . 119(5) ?
    C6 N3 C10 . . 123.7(4) ?
    C6 N3 H3A . . 116(3) ?
    C10 N3 H3A . . 120(3) ?
    C6 N4 H4A . . 123(3) ?
    C6 N4 H4B . . 121(3) ?
    H4A N4 H4B . . 115(5) ?
    N2 C1 N1 . . 118.9(4) ?
    N2 C1 C2 . . 121.2(4) ?
    N1 C1 C2 . . 120.0(4) ?
    C3 C2 C1 . . 120.1(4) ?
    C3 C2 H2 . . 119.9 ?
    C1 C2 H2 . . 119.9 ?
    C2 C3 C4 . . 119.2(4) ?
    C2 C3 H3 . . 120.4 ?
    C4 C3 H3 . . 120.4 ?
    C5 C4 C3 . . 118.9(4) ?
    C5 C4 Br1 . . 118.6(3) ?
    C3 C4 Br1 . . 122.5(3) ?
    N1 C5 C4 . . 122.7(4) ?
    N1 C5 H5 . . 118.7 ?
    C4 C5 H5 . . 118.7 ?
    N4 C6 N3 . . 119.3(4) ?
    N4 C6 C7 . . 123.9(4) ?
    N3 C6 C7 . . 116.8(4) ?
    C8 C7 C6 . . 120.6(4) ?
    C8 C7 H7 . . 119.7 ?
    C6 C7 H7 . . 119.7 ?
    C7 C8 C9 . . 119.8(4) ?
    C7 C8 H8 . . 120.1 ?
    C9 C8 H8 . . 120.1 ?
    C10 C9 C8 . . 119.2(4) ?
    C10 C9 Br2 . . 119.0(3) ?
    C8 C9 Br2 . . 121.9(3) ?
    C9 C10 N3 . . 119.9(4) ?
    C9 C10 H10 . . 120.0 ?
    N3 C10 H10 . . 120.0 ?
loop_
    _geom_torsion_atom_site_label_1
    _geom_torsion_atom_site_label_2
    _geom_torsion_atom_site_label_3
    _geom_torsion_atom_site_label_4
    _geom_torsion_site_symmetry_1
    _geom_torsion_site_symmetry_2
    _geom_torsion_site_symmetry_3
    _geom_torsion_site_symmetry_4
    _geom_torsion
    _geom_torsion_publ_flag
    Cl1 Zn1 N1 C1 . . . . -29.5(3) ?
    Cl3 Zn1 N1 C1 . . . . -147.3(3) ?
    Cl2 Zn1 N1 C1 . . . . 91.9(3) ?
    Cl1 Zn1 N1 C5 . . . . 152.4(2) ?
    Cl3 Zn1 N1 C5 . . . . 34.5(3) ?
    Cl2 Zn1 N1 C5 . . . . -86.3(3) ?
    C5 N1 C1 N2 . . . . 179.8(4) ?
    Zn1 N1 C1 N2 . . . . 1.7(5) ?
    C5 N1 C1 C2 . . . . -0.5(5) ?
    Zn1 N1 C1 C2 . . . . -178.6(3) ?
    N2 C1 C2 C3 . . . . -179.3(4) ?
    N1 C1 C2 C3 . . . . 1.0(6) ?
    C1 C2 C3 C4 . . . . -0.4(7) ?
    C2 C3 C4 C5 . . . . -0.7(6) ?
    C2 C3 C4 Br1 . . . . 179.0(3) ?
    C1 N1 C5 C4 . . . . -0.6(6) ?
    Zn1 N1 C5 C4 . . . . 177.7(3) ?
    C3 C4 C5 N1 . . . . 1.2(6) ?
    Br1 C4 C5 N1 . . . . -178.5(3) ?
    C10 N3 C6 N4 . . . . 179.7(4) ?
    C10 N3 C6 C7 . . . . 0.0(6) ?
    N4 C6 C7 C8 . . . . 179.7(4) ?
    N3 C6 C7 C8 . . . . -0.5(6) ?
    C6 C7 C8 C9 . . . . -0.2(6) ?
    C7 C8 C9 C10 . . . . 1.5(6) ?
    C7 C8 C9 Br2 . . . . -178.4(3) ?
    C8 C9 C10 N3 . . . . -2.0(6) ?
    Br2 C9 C10 N3 . . . . 177.8(3) ?
    C6 N3 C10 C9 . . . . 1.3(6) ?
loop_
    _geom_hbond_atom_site_label_D
    _geom_hbond_atom_site_label_H
    _geom_hbond_atom_site_label_A
    _geom_hbond_site_symmetry_A
    _geom_hbond_distance_DH
    _geom_hbond_distance_HA
    _geom_hbond_distance_DA
    _geom_hbond_angle_DHA
    N2 H2A Cl1 . 0.874(19) 2.50(3) 3.315(4) 156(4)
    N2 H2B Cl2 2_655 0.873(19) 2.43(2) 3.288(4) 169(5)
    N3 H3A Cl1 1_455 0.868(19) 2.75(4) 3.309(4) 124(3)
    N3 H3A Cl1 3_656 0.868(19) 2.74(4) 3.297(4) 123(4)
    N4 H4A Cl3 3_656 0.881(19) 2.49(3) 3.328(4) 159(4)
    N4 H4B Cl2 4_566 0.874(19) 2.46(3) 3.295(4) 160(4)
_iucr_refine_instructions_details
;
TITL znapy-P21-n in P2(1)/n
CELL 0.71073   9.4238  13.6544  13.5679  90.000 104.349  90.000
ZERR    4.00   0.0004   0.0006   0.0006   0.000   0.001   0.000
LATT 1
SYMM 0.5-X, 0.5+Y, 0.5-Z
SFAC C  H  N  Cl Zn Br
UNIT 40 44 16 12 4 8
OMIT  -3.00  50.00
L.S. 10
ACTA
BOND  $H
FMAP 2
PLAN 10
CONF
HTAB N2 Cl1
EQIV $1 -x+3/2, y+1/2, -z+1/2
HTAB N2 Cl2_$1
EQIV $2 x-1, y, z
HTAB N3 Cl1_$2
EQIV $3 -x+1, -y, -z+1
HTAB N3 Cl1_$3
EQIV $4 -x+1, -y, -z+1
HTAB N4 Cl3_$4
EQIV $5 x-1/2, -y+1/2, z+1/2
HTAB N4 Cl2_$5
DFIX 0.89 N4 H4A
DFIX 0.89 N4 H4B
DFIX 0.89 N3 H3A
DFIX 0.89 N2 H2A
DFIX 0.89 N2 H2B
TEMP 20
WGHT    0.038600    2.135700
FVAR       0.07879
MOLE 1
ZN1   5    0.848269    0.032267    0.270038    11.00000    0.05104    0.03908 =
         0.04963    0.00095    0.01869   -0.00250
N1    3    0.944320    0.142093    0.206112    11.00000    0.04387    0.03700 =
         0.04893    0.00039    0.01634   -0.00102
N2    3    0.851941    0.268565    0.284111    11.00000    0.08622    0.03971 =
         0.07906   -0.00026    0.03578    0.01005
H2A   2    0.816125    0.226458    0.320083    11.00000   -1.20000
H2B   2    0.843000    0.331072    0.294809    11.00000   -1.20000
N3    3    0.158703    0.150511    0.487254    11.00000    0.05574    0.04167 =
         0.06136   -0.00318    0.02042   -0.00956
H3A   2    0.104110    0.111519    0.512581    11.00000   -1.20000
N4    3    0.061116    0.274953    0.563495    11.00000    0.07557    0.05534 =
         0.06973   -0.00605    0.03332   -0.00525
H4A   2    0.018703    0.233830    0.597281    11.00000   -1.20000
H4B   2    0.056306    0.336752    0.579255    11.00000   -1.20000
CL1   4    0.814489    0.074866    0.422752    11.00000    0.06332    0.05949 =
         0.04916   -0.00121    0.02179    0.00115
CL2   4    0.632197    0.002305    0.155905    11.00000    0.05174    0.04432 =
         0.05679    0.00199    0.01375   -0.00388
CL3   4    1.007954   -0.093105    0.291808    11.00000    0.06940    0.04553 =
         0.06457    0.00629    0.02187    0.01125
C1    1    0.931142    0.238664    0.220773    11.00000    0.04687    0.03899 =
         0.04949    0.00195    0.00619   -0.00240
C2    1    1.001208    0.306499    0.169937    11.00000    0.07157    0.04218 =
         0.05995    0.00334    0.01127   -0.00809
AFIX  43
H2    2    0.993344    0.373282    0.180961    11.00000   -1.20000
AFIX   0
C3    1    1.079380    0.274672    0.105537    11.00000    0.07046    0.05353 =
         0.05807    0.01110    0.01173   -0.01923
AFIX  43
H3    2    1.125159    0.319122    0.071605    11.00000   -1.20000
AFIX   0
C4    1    1.090815    0.174562    0.090393    11.00000    0.04793    0.06475 =
         0.04400    0.00169    0.01186   -0.00639
C5    1    1.023832    0.111554    0.141977    11.00000    0.04689    0.04337 =
         0.04935    0.00073    0.01433   -0.00417
AFIX  43
H5    2    1.033264    0.044619    0.132624    11.00000   -1.20000
AFIX   0
C6    1    0.141145    0.246572    0.501447    11.00000    0.04255    0.04532 =
         0.05023   -0.00334    0.00641   -0.00432
C7    1    0.210357    0.311330    0.447650    11.00000    0.05766    0.03961 =
         0.06195    0.00498    0.01050   -0.00526
AFIX  43
H7    2    0.200459    0.378552    0.454742    11.00000   -1.20000
AFIX   0
C8    1    0.291337    0.276655    0.385575    11.00000    0.05072    0.06073 =
         0.05462    0.00844    0.01416   -0.00814
AFIX  43
H8    2    0.336580    0.319934    0.350068    11.00000   -1.20000
AFIX   0
C9    1    0.306769    0.175440    0.374992    11.00000    0.03925    0.06819 =
         0.05189   -0.00074    0.01303    0.00204
C10   1    0.237920    0.114215    0.425099    11.00000    0.05175    0.05222 =
         0.05727   -0.00513    0.01458    0.00137
AFIX  43
H10   2    0.244713    0.046875    0.417060    11.00000   -1.20000
AFIX   0
BR1   6    1.195465    0.122571    0.000013    11.00000    0.07508    0.10165 =
         0.06246   -0.00807    0.03694   -0.01952
BR2   6    0.421742    0.122768    0.292626    11.00000    0.06381    0.10600 =
         0.07687    0.00042    0.03176    0.01589
HKLF 4
REM  znapy-P21-n in P2(1)/n
REM R1 =  0.0334 for   2491 Fo > 4sig(Fo)  and  0.0423 for all   2979 data
REM    196 parameters refined using      5 restraints
END
 Electron density synthesis with coefficients Fo-Fc
 Highest peak    1.23  at  0.0348  0.4238  0.1620  [  0.86 A from H2 ]
 Deepest hole   -0.40  at  0.1211  0.6195  0.2645  [  0.78 A from BR2 ]
 Mean =    0.00,   Rms deviation from mean =    0.07 e/A^3^,
 Highest memory used =  2748 / 19258
 Shortest distances between peaks (including symmetry equivalents)
 6   8  0.89      5   9  1.02      2   9  1.02      7   9  1.08      4   8
 1.10      3   4  1.19      4   6  1.21
 3   6  1.23      5   7  1.25      3   8  1.25      2   5  1.37      2   7
 1.44      1   7  2.51      1   2  2.73
;
data_global
_journal_date_recd_electronic     2013-04-24
_journal_date_accepted     2013-05-01
_journal_name_full     'Acta Crystallographica, Section E'
_journal_year     2013
_journal_volume     69
_journal_issue      6
_journal_page_first     m302
_journal_page_last     m302
_journal_paper_category     QM
_journal_paper_doi     10.1107/S1600536813011884
_journal_coeditor_code     WM2739
_publ_contact_author_name     'Kanidtha Hansongnern'
_publ_contact_author_address
;
Department of Chemistry and Center for Innovation in Chemistry
Faculty of Science
Prince of Songkla University
Hat Yai
Songkhla 90112
Thailand
;
_publ_contact_author_email     kanidtha.h@psu.ac.th
_publ_contact_author_fax     '+66(0)74884451'
_publ_contact_author_phone     '+66(0)74884451'
_publ_section_title
;
2-Amino-5-bromopyridin-1-ium
(2-amino-5-bromopyridine-\k<i>N</i>^1^)trichloridozincate
;
loop_
    _publ_author_name
    _publ_author_address
    'Fitriani'
;
Department of Chemistry and Center of Excellence for Innovation in Chemistry
Faculty of Science
Prince of Songkla University
Hat Yai
Songkhla 90112
Thailand
;
    'Hansongnern, Kanidtha'
;
Department of Chemistry and Center of Excellence for Innovation in Chemistry
Faculty of Science
Prince of Songkla University
Hat Yai
Songkhla 90112
Thailand
;
    'Leesakul, Nararak'
;
Department of Chemistry and Center of Excellence for Innovation in Chemistry
Faculty of Science
Prince of Songkla University
Hat Yai
Songkhla 90112
Thailand
;
    'Pakawatchai, Chaveng'
;
Department of Chemistry and Center of Excellence for Innovation in Chemistry
Faculty of Science
Prince of Songkla University
Hat Yai
Songkhla 90112
Thailand
;
    'Saithong, Saowanit'
;
Department of Chemistry and Center of Excellence for Innovation in Chemistry
Faculty of Science
Prince of Songkla University
Hat Yai
Songkhla 90112
Thailand
;
