# Supplementary material for: 2-Amino-5-bromo­pyridin-1-ium (2-amino-5-bromo­pyridine-κN 1)trichloridozincate
Source: Acta Crystallogr Sect E Struct Rep Online. 2013 May 4;69(Pt 6):m302. doi: 10.1107/S1600536813011884 (PMC3684871; doi:10.1107/S1600536813011884)
Supplement: Supplementary file 2 [file e-69-0m302-Isup2.hkl]

# 
# h,k,l, Fc-squared, Fo-squared, sigma(Fo-squared) and status flag 
# 
data_I
_shelx_title ' znapy-P21-n in P2(1)/n' 
_shelx_refln_list_code          4 
_shelx_F_calc_maximum      402.18 
_exptl_crystal_F_000      1000.00 
_reflns_d_resolution_high  0.8410 
 
loop_ 
 _symmetry_equiv_pos_as_xyz 
 'x, y, z' 
 '-x+1/2, y+1/2, -z+1/2' 
 '-x, -y, -z' 
 'x-1/2, -y-1/2, z-1/2' 
 
_cell_length_a     9.4238 
_cell_length_b    13.6544 
_cell_length_c    13.5679 
_cell_angle_alpha  90.000 
_cell_angle_beta  104.349 
_cell_angle_gamma  90.000 
 
_shelx_F_squared_multiplier     1.000 
 
loop_ 
 _refln_index_h 
 _refln_index_k 
 _refln_index_l 
 _refln_F_squared_calc 
 _refln_F_squared_meas 
 _refln_F_squared_sigma 
 _refln_observed_status 
   2   0   0     1010.72      899.45     24.12 o 
   4   0   0     6176.30     6020.23    150.41 o 
   6   0   0     3094.41     3057.55     80.97 o 
   8   0   0     1246.66     1215.35     47.70 o 
  10   0   0        2.19      -21.49     24.98 o 
   1   1   0     5936.55     6056.21    105.06 o 
   2   1   0      727.36      691.16     12.92 o 
   3   1   0    12027.73    12238.48    212.95 o 
   4   1   0     4366.03     4281.23     76.77 o 
   5   1   0    19994.64    19932.97    346.66 o 
   6   1   0       66.02       58.47      9.18 o 
   7   1   0     1295.83     1293.41     56.19 o 
   8   1   0        0.22        9.11     10.82 o 
   9   1   0      182.41      156.82     15.47 o 
  10   1   0      157.97      192.75     26.20 o 
   0   2   0     1106.18     1674.92    135.85 o 
   1   2   0    15334.13    15831.26    273.22 o 
   2   2   0     2620.26     2558.58     52.84 o 
   3   2   0      956.47      906.28     17.32 o 
   4   2   0     3525.74     3379.29     61.40 o 
   5   2   0     2128.39     1967.28     38.16 o 
   6   2   0     3379.47     3455.46     64.27 o 
   7   2   0      111.37      143.96     10.47 o 
   8   2   0      688.04      685.03     24.31 o 
   9   2   0     1267.71     1265.74     38.42 o 
  10   2   0      161.78      165.54     18.91 o 
   1   3   0     1511.43     1402.42     25.82 o 
   2   3   0    10648.05    10849.05    188.59 o 
   3   3   0      205.00      226.48      6.81 o 
   4   3   0     5070.83     4854.63     81.80 o 
   5   3   0     1194.97     1134.10     24.20 o 
   6   3   0      763.68      832.87     21.08 o 
   7   3   0        3.98      -10.80      7.20 o 
   8   3   0      211.89      230.89     15.91 o 
   9   3   0      315.99      401.11     38.30 o 
  10   3   0      194.52      241.40     21.80 o 
   0   4   0    13968.95    14979.60    366.99 o 
   1   4   0     6897.44     7699.96    134.28 o 
   2   4   0      506.61      570.40     13.45 o 
   3   4   0      178.82      209.67      7.38 o 
   4   4   0     9768.00    10220.25    168.72 o 
   5   4   0     6126.59     5867.32     99.27 o 
   6   4   0     1245.32     1246.24     31.29 o 
   7   4   0     1025.67     1020.34     28.42 o 
   8   4   0     2300.30     2287.53     58.95 o 
   9   4   0       82.96      102.47     16.82 o 
  10   4   0      831.50      823.74     33.83 o 
   1   5   0     4277.95     4527.80     80.31 o 
   2   5   0     7779.97     7864.24    137.94 o 
   3   5   0      193.35      204.42     10.03 o 
   4   5   0    20618.25    21451.08    350.78 o 
   5   5   0    10071.31    10102.50    167.82 o 
   6   5   0        0.49       -5.07      6.38 o 
   7   5   0      104.94       99.16     10.55 o 
   8   5   0      806.19      791.13     36.89 o 
   9   5   0      341.39      424.60     42.78 o 
  10   5   0        0.15      -23.35     15.57 o 
   0   6   0      520.54      523.81     17.35 o 
   1   6   0    39738.67    41135.39    710.71 o 
   2   6   0      432.17      537.31     13.70 o 
   3   6   0     1477.17     1402.52     28.19 o 
   4   6   0     3603.66     3581.53     65.78 o 
   5   6   0      281.68      243.68     12.23 o 
   6   6   0       23.08       20.28      6.94 o 
   7   6   0      609.39      591.32     19.75 o 
   8   6   0       76.86      116.72     18.00 o 
   9   6   0      187.09      178.62     19.18 o 
  10   6   0      203.67      236.21     25.63 o 
   1   7   0      758.41      548.75     13.47 o 
   2   7   0     1608.15     1541.42     30.38 o 
   3   7   0      153.50      130.89      7.29 o 
   4   7   0     8389.57     8225.23    146.11 o 
   5   7   0      221.44      216.02     11.09 o 
   6   7   0        0.56       -2.96      7.10 o 
   7   7   0        1.85       -7.53      9.35 o 
   8   7   0      791.74      815.14     27.95 o 
   9   7   0       30.88       14.94     17.74 o 
   0   8   0    14320.43    14774.07    364.71 o 
   1   8   0     1218.50     1035.14     22.08 o 
   2   8   0       92.41       97.46     10.27 o 
   3   8   0      115.15      101.40      7.47 o 
   4   8   0     1067.55     1055.98     28.99 o 
   5   8   0     1518.31     1493.64     40.68 o 
   6   8   0      384.42      376.57     18.44 o 
   7   8   0       73.26       76.32     11.93 o 
   8   8   0       25.15       28.30     17.30 o 
   9   8   0      258.37      241.75     29.76 o 
   1   9   0     1557.82     1570.08     31.78 o 
   2   9   0     1044.33     1010.20     22.72 o 
   3   9   0      888.08      841.21     20.81 o 
   4   9   0      867.46      872.18     24.94 o 
   5   9   0     3529.40     3478.00     66.41 o 
   6   9   0      238.28      222.10     12.84 o 
   7   9   0      116.33      122.96     13.55 o 
   8   9   0       44.81       24.03     19.16 o 
   9   9   0      106.22      187.90     31.69 o 
   0  10   0      322.37      333.73     23.02 o 
   1  10   0      248.72      239.37      9.66 o 
   2  10   0      298.22      273.35     11.76 o 
   3  10   0      339.98      309.15     18.25 o 
   4  10   0      809.01      767.13     22.11 o 
   5  10   0      734.14      781.97     24.56 o 
   6  10   0       16.79        4.07      9.73 o 
   7  10   0       80.33      107.44     13.65 o 
   8  10   0      321.34      335.55     27.30 o 
   1  11   0       11.35       26.82      7.70 o 
   2  11   0      452.13      445.80     15.89 o 
   3  11   0     3660.31     3448.30     70.37 o 
   4  11   0      106.70      146.00     11.78 o 
   5  11   0       25.25       31.96     11.14 o 
   6  11   0     1228.25     1175.09     32.37 o 
   7  11   0      185.69      210.41     16.35 o 
   0  12   0      420.57      394.89     26.26 o 
   1  12   0       53.77       44.20     12.25 o 
   2  12   0      141.86      141.70     11.22 o 
   3  12   0        3.62       -2.54      8.97 o 
   4  12   0        6.49       23.93     10.12 o 
   5  12   0     1081.26     1113.48     43.82 o 
   6  12   0       17.75       33.86     12.57 o 
   7  12   0        6.44        2.06     18.01 o 
   1  13   0      108.74      121.32     13.15 o 
   2  13   0       75.43      116.49     13.54 o 
   3  13   0      883.30      907.80     32.45 o 
   4  13   0      242.99      223.11     16.51 o 
   5  13   0       18.15       10.47     13.38 o 
   6  13   0        1.73       35.34     17.06 o 
   0  14   0      278.37      283.69     31.58 o 
   1  14   0      379.08      397.42     25.40 o 
   2  14   0        7.59       21.07     17.24 o 
   3  14   0      134.20      167.71     19.91 o 
   4  14   0        1.80       13.20     15.84 o 
   5  14   0       24.85       40.92     18.09 o 
   1  15   0      694.57      721.44     41.38 o 
   2  15   0       23.63       -8.60     16.66 o 
   3  15   0       57.33       30.78     18.37 o 
   4  15   0       92.67      148.68     31.39 o 
   0  16   0       43.98       43.15     34.63 o 
   1  16   0       94.78      127.36     21.58 o 
 -11   0   1      443.04      437.40     43.84 o 
  -9   0   1     1534.73     1377.77     53.87 o 
  -7   0   1     7601.63     7300.06    184.36 o 
  -5   0   1    30490.74    31016.93    760.10 o 
  -3   0   1     1466.84     1632.55     43.41 o 
  -1   0   1     3927.69     3794.29    107.07 o 
   1   0   1     8017.82     9666.16    272.92 o 
   3   0   1      141.18      162.23     15.34 o 
   5   0   1    11359.26    11277.06    279.71 o 
   7   0   1      843.99      863.16     45.13 o 
   9   0   1     1646.97     1755.76    110.87 o 
 -10   1   1     1048.24     1030.15     59.29 o 
  -9   1   1       48.82       60.36     13.69 o 
  -8   1   1       50.33       89.75     12.13 o 
  -7   1   1       37.44       40.79      7.46 o 
  -6   1   1       14.16        2.54      6.25 o 
  -5   1   1     1515.32     1388.71     28.29 o 
  -4   1   1      103.53       60.55      4.78 o 
  -3   1   1       60.52       70.09      4.35 o 
  -2   1   1    26307.07    28005.64    515.38 o 
  -1   1   1      426.22      484.63      9.43 o 
   0   1   1      443.78      445.94      9.04 o 
   1   1   1       69.67      117.16      3.29 o 
   2   1   1     9418.99     9806.17    170.42 o 
   3   1   1     4778.90     4402.80     78.01 o 
   4   1   1       74.92       73.75      4.39 o 
   5   1   1        7.17        4.47      3.95 o 
   6   1   1       13.27       20.89      4.93 o 
   7   1   1     1618.20     1469.21     37.90 o 
   8   1   1       30.44       56.11     12.32 o 
   9   1   1      270.74      265.75     20.29 o 
  10   1   1      334.04      351.79     25.57 o 
 -10   2   1        2.66      -15.66     16.69 o 
  -9   2   1      310.91      294.37     20.50 o 
  -8   2   1      470.82      398.60     18.98 o 
  -7   2   1      231.84      194.92     10.26 o 
  -6   2   1    13733.72    13958.24    244.38 o 
  -5   2   1     6577.23     6702.98    112.23 o 
  -4   2   1       29.95       42.29      4.59 o 
  -3   2   1      746.35      878.63     17.95 o 
  -2   2   1    15579.96    17925.71    329.94 o 
  -1   2   1    27372.32    30077.67    518.89 o 
   0   2   1    30672.99    31233.43    539.41 o 
   1   2   1     7162.81     7765.14    135.16 o 
   2   2   1    13936.23    14175.30    245.74 o 
   3   2   1     1958.12     1962.97     36.31 o 
   4   2   1    19266.07    19682.15    341.87 o 
   5   2   1     7384.10     7461.18    132.33 o 
   6   2   1       88.85       83.75      7.60 o 
   7   2   1        7.19       17.20      9.83 o 
   8   2   1     2151.41     2321.39     56.09 o 
   9   2   1      244.48      233.01     17.80 o 
  10   2   1      253.70      249.42     19.80 o 
 -10   3   1      224.68      239.30     20.54 o 
  -9   3   1        3.27        5.80     13.92 o 
  -8   3   1       59.75       78.18     12.58 o 
  -7   3   1      264.35      304.27     12.55 o 
  -6   3   1       57.36       83.79      8.07 o 
  -5   3   1     3925.45     3766.19     64.93 o 
  -4   3   1     3572.19     3499.48     59.99 o 
  -3   3   1     1418.09     1393.64     26.80 o 
  -2   3   1     6158.05     6728.52    117.82 o 
  -1   3   1    44709.98    46184.82    796.23 o 
   0   3   1     2001.61     2149.80     38.41 o 
   1   3   1     1218.42     1390.27     25.61 o 
   2   3   1     1223.91     1134.63     20.43 o 
   3   3   1    18507.04    18617.81    303.68 o 
   4   3   1    10706.09    10578.22    185.35 o 
   5   3   1      240.99      286.53      9.97 o 
   6   3   1     1038.50      994.61     27.01 o 
   7   3   1     3733.70     3726.07     82.34 o 
   8   3   1     2277.44     2274.61     54.99 o 
   9   3   1      470.35      518.14     25.49 o 
  10   3   1       24.23       22.78     16.36 o 
 -10   4   1       79.78       58.48     17.77 o 
  -9   4   1       29.22       60.85     14.89 o 
  -8   4   1       15.11        4.36     11.45 o 
  -7   4   1      441.42      419.68     14.64 o 
  -6   4   1      525.48      589.65     18.29 o 
  -5   4   1       66.52       84.69      6.66 o 
  -4   4   1      750.56      740.86     18.42 o 
  -3   4   1     2443.35     2495.44     46.00 o 
  -2   4   1    10540.94    11066.41    192.51 o 
  -1   4   1    50934.97    54520.89    939.89 o 
   0   4   1     6755.82     6457.65    112.85 o 
   1   4   1     3316.70     3201.34     57.14 o 
   2   4   1      926.88     1172.98     22.83 o 
   3   4   1    31703.22    32364.51    525.91 o 
   4   4   1     6781.08     7052.92    117.59 o 
   5   4   1     1491.42     1377.28     28.55 o 
   6   4   1      948.32      881.49     32.01 o 
   7   4   1       27.32       43.47     10.53 o 
   8   4   1       74.92       56.66     12.46 o 
   9   4   1       71.49       69.09     14.74 o 
  10   4   1       74.52       70.88     18.15 o 
 -10   5   1      132.43      186.93     20.93 o 
  -9   5   1      610.93      700.31     32.82 o 
  -8   5   1      268.95      262.35     18.87 o 
  -7   5   1       54.20       47.19      9.12 o 
  -6   5   1      619.39      563.83     20.94 o 
  -5   5   1      417.80      405.63     12.05 o 
  -4   5   1      286.31      345.81     10.69 o 
  -3   5   1    10005.20     9924.90    185.22 o 
  -2   5   1     5630.36     5794.51    102.31 o 
  -1   5   1     6584.27     7206.94    126.27 o 
   0   5   1      844.40     1028.40     20.06 o 
   1   5   1     5653.37     5910.18    104.05 o 
   2   5   1      537.47      621.21     17.07 o 
   3   5   1     4704.28     4614.36     77.97 o 
   4   5   1     3352.19     3351.01     58.13 o 
   5   5   1      217.60      209.27     11.11 o 
   6   5   1       34.95       57.74      8.74 o 
   7   5   1       25.34       34.59      9.26 o 
   8   5   1     1127.60     1139.08     40.46 o 
   9   5   1      270.76      319.51     19.59 o 
  10   5   1        3.90       14.58     16.17 o 
 -10   6   1      226.28      195.71     21.39 o 
  -9   6   1      758.14      804.98     32.16 o 
  -8   6   1       67.14       50.12     12.41 o 
  -7   6   1       45.93       44.46      9.15 o 
  -6   6   1     9557.38     9522.28    168.44 o 
  -5   6   1     1325.08     1212.73     27.87 o 
  -4   6   1     2528.08     2482.80     47.17 o 
  -3   6   1      769.84      782.38     17.63 o 
  -2   6   1      658.86      712.60     15.92 o 
  -1   6   1       44.17       31.73      3.97 o 
   0   6   1       79.34      129.77      5.33 o 
   1   6   1     1428.71     1354.63     26.71 o 
   2   6   1     6756.79     7008.94    123.68 o 
   3   6   1     1205.19     1144.48     23.72 o 
   4   6   1       45.10       64.57      6.07 o 
   5   6   1        7.63        7.47      5.84 o 
   6   6   1     1487.55     1378.93     32.85 o 
   7   6   1       93.44       81.83     10.56 o 
   8   6   1      733.42      843.05     46.94 o 
   9   6   1      131.89      139.91     21.90 o 
  -9   7   1      207.16      242.78     21.35 o 
  -8   7   1       38.28       44.46     12.47 o 
  -7   7   1     1683.44     1670.40     52.13 o 
  -6   7   1       69.56       93.58      8.66 o 
  -5   7   1       55.47       47.36      7.46 o 
  -4   7   1     2147.29     2006.24     39.54 o 
  -3   7   1     5049.94     4883.02     88.05 o 
  -2   7   1     1666.15     1428.53     28.31 o 
  -1   7   1    15131.57    14624.38    292.59 o 
   0   7   1     3463.51     3500.99     63.41 o 
   1   7   1     3366.71     3291.32     59.92 o 
   2   7   1      185.25      170.64      7.39 o 
   3   7   1      178.22      178.62      7.98 o 
   4   7   1      742.78      648.70     17.03 o 
   5   7   1       25.28       26.89      7.10 o 
   6   7   1     1949.33     1837.51     41.39 o 
   7   7   1       15.17        4.86     10.45 o 
   8   7   1       37.52       27.56     14.16 o 
   9   7   1       15.16       12.43     18.86 o 
  -9   8   1      377.76      386.82     39.06 o 
  -8   8   1      125.21       85.45     14.42 o 
  -7   8   1      850.18      877.00     28.00 o 
  -6   8   1     2962.20     3078.45     56.26 o 
  -5   8   1     4034.37     3841.96    101.87 o 
  -4   8   1      558.05      551.76     15.51 o 
  -3   8   1      368.93      406.45     13.47 o 
  -2   8   1      123.68      132.01      7.28 o 
  -1   8   1      274.23      222.35      8.09 o 
   0   8   1    10057.42    10683.43    187.30 o 
   1   8   1      170.68      191.16      7.61 o 
   2   8   1       28.50       42.63      5.58 o 
   3   8   1     1170.71     1034.22     22.84 o 
   4   8   1      172.01      166.30      8.58 o 
   5   8   1      281.02      279.69     12.45 o 
   6   8   1      771.06      736.99     22.71 o 
   7   8   1      687.21      662.09     24.24 o 
   8   8   1       99.39      131.68     17.84 o 
   9   8   1       92.57      125.74     22.41 o 
  -9   9   1        8.80       17.99     19.11 o 
  -8   9   1      119.47       90.77     15.38 o 
  -7   9   1     1058.33     1153.34     31.79 o 
  -6   9   1      175.48      176.29     11.93 o 
  -5   9   1      388.86      393.49     14.58 o 
  -4   9   1     1905.46     1870.82     38.24 o 
  -3   9   1      118.86      145.33      8.97 o 
  -2   9   1      365.29      355.74     11.54 o 
  -1   9   1     1165.80     1151.60     24.57 o 
   0   9   1     2559.77     2585.83     48.68 o 
   1   9   1     1216.31     1110.68     23.94 o 
   2   9   1     2573.98     2590.85     52.99 o 
   3   9   1     1820.42     1890.21     44.21 o 
   4   9   1     1327.71     1251.52     42.02 o 
   5   9   1       42.64       32.23      8.70 o 
   6   9   1      681.59      736.16     28.83 o 
   7   9   1     1025.98      939.98     30.08 o 
   8   9   1      469.06      570.49     28.32 o 
  -8  10   1        3.45        1.08     15.53 o 
  -7  10   1       53.80       44.68     15.61 o 
  -6  10   1        9.97        6.95      9.54 o 
  -5  10   1       90.31      142.30     12.78 o 
  -4  10   1      438.27      398.97     15.38 o 
  -3  10   1       11.55       18.34      7.04 o 
  -2  10   1      272.80      295.74     11.15 o 
  -1  10   1      231.87      221.94      9.42 o 
   0  10   1     5318.52     5202.59    165.37 o 
   1  10   1      384.02      350.11     13.21 o 
   2  10   1      996.64     1038.35     31.62 o 
   3  10   1      107.65      146.47     10.33 o 
   4  10   1      430.04      363.37     20.03 o 
   5  10   1        2.24       -7.65      8.87 o 
   6  10   1       16.71       23.08     11.54 o 
   7  10   1      112.74      145.72     15.60 o 
   8  10   1       22.79       19.65     19.79 o 
  -8  11   1      437.78      401.73     23.05 o 
  -7  11   1      245.48      301.58     19.63 o 
  -6  11   1      312.29      342.16     16.05 o 
  -5  11   1      343.52      321.33     15.60 o 
  -4  11   1        4.22       17.50      9.72 o 
  -3  11   1      255.02      259.29     12.88 o 
  -2  11   1     2422.99     2276.79     48.69 o 
  -1  11   1       70.10      100.48      8.09 o 
   0  11   1       36.07       32.33      7.93 o 
   1  11   1       34.42       38.27      9.79 o 
   2  11   1     1716.63     1774.17     39.78 o 
   3  11   1      417.38      487.53     20.39 o 
   4  11   1      736.67      641.32     22.22 o 
   5  11   1       36.00       46.57     12.40 o 
   6  11   1        4.55        2.93     11.58 o 
   7  11   1      619.32      655.63     26.55 o 
  -7  12   1       84.92       81.38     22.15 o 
  -6  12   1        7.93       10.34     14.71 o 
  -5  12   1      808.54      769.98     39.63 o 
  -4  12   1      840.00      827.12     39.87 o 
  -3  12   1      113.61      127.01     11.16 o 
  -2  12   1     1129.11      994.50     29.04 o 
  -1  12   1      491.68      470.01     18.62 o 
   0  12   1      212.35      252.65     27.49 o 
   1  12   1      535.33      576.60     24.05 o 
   2  12   1      125.05      106.42     10.79 o 
   3  12   1      818.25      786.12     23.40 o 
   4  12   1      973.28      941.21     27.00 o 
   5  12   1        5.80       15.13     11.78 o 
   6  12   1       19.40       25.64     14.10 o 
   7  12   1      117.53      124.91     17.11 o 
  -6  13   1      569.93      602.02     25.56 o 
  -5  13   1      320.93      302.26     20.95 o 
  -4  13   1      418.45      396.88     22.61 o 
  -3  13   1      603.89      594.07     35.02 o 
  -2  13   1     2870.80     2930.29     82.93 o 
  -1  13   1       50.37       49.60     13.28 o 
   0  13   1       70.20       97.69     14.35 o 
   1  13   1       61.75       54.86     13.54 o 
   2  13   1      642.00      644.50     22.95 o 
   3  13   1      232.03      283.73     16.62 o 
   4  13   1        8.14       20.13     11.90 o 
   5  13   1        9.19       -3.30     12.46 o 
   6  13   1       86.60       74.48     16.50 o 
  -5  14   1      159.93      188.48     19.88 o 
  -4  14   1      295.32      319.84     22.41 o 
  -3  14   1       45.63       35.77     15.26 o 
  -2  14   1       26.00       41.28     14.38 o 
  -1  14   1        3.60      -17.43     14.47 o 
   0  14   1       43.83       48.41     14.28 o 
   1  14   1      149.80      188.70     17.55 o 
   2  14   1      341.52      342.54     24.31 o 
   3  14   1       52.06       43.31     17.22 o 
   4  14   1       10.31       29.69     17.09 o 
   5  14   1       58.92       54.53     15.57 o 
  -4  15   1      318.84      320.83     26.14 o 
  -3  15   1       66.99       85.71     19.04 o 
  -2  15   1      314.72      352.96     25.96 o 
  -1  15   1       15.57        5.97     16.45 o 
   0  15   1       51.24       44.89     18.09 o 
   1  15   1        1.43        5.09     16.47 o 
   2  15   1      477.42      491.17     29.20 o 
   3  15   1       82.69       33.93     17.90 o 
  -1  16   1      178.22      155.15     26.65 o 
   0  16   1        0.10       11.82     18.49 o 
   1  16   1       52.73       30.03     26.04 o 
 -10   0   2      349.70      426.61     39.82 o 
  -8   0   2     1216.67     1065.02     42.78 o 
  -6   0   2      143.02      194.61     18.51 o 
  -4   0   2     5835.77     5994.87    134.19 o 
  -2   0   2      281.37      247.67     10.23 o 
   0   0   2     9776.76    10789.19    263.80 o 
   2   0   2   161747.61   157614.27   4429.99 o 
   4   0   2     5177.36     4739.77    139.38 o 
   6   0   2      268.71      235.55     37.30 o 
   8   0   2      494.16      500.63     30.03 o 
  10   0   2      582.42      639.81     38.70 o 
 -11   1   2      224.38      222.08     25.97 o 
 -10   1   2      144.34      128.21     21.31 o 
  -9   1   2       29.24       29.16     13.93 o 
  -8   1   2      694.41      720.00     21.67 o 
  -7   1   2     3213.73     3191.40     70.85 o 
  -6   1   2     1202.27     1196.60     26.23 o 
  -5   1   2      593.83      628.81     15.03 o 
  -4   1   2      506.17      530.38     14.44 o 
  -3   1   2    14401.02    15748.10    273.29 o 
  -2   1   2    10138.59    10670.72    186.08 o 
  -1   1   2       16.33       47.55      3.81 o 
   0   1   2      758.63      771.75     14.36 o 
   1   1   2      981.66     1032.51     19.06 o 
   2   1   2    98725.59    99548.37   1833.52 o 
   3   1   2      101.69      138.50      5.69 o 
   4   1   2      292.60      252.61     10.19 o 
   5   1   2      206.90      208.64      8.98 o 
   6   1   2      821.20      787.80     23.62 o 
   7   1   2     7405.41     7475.97    170.94 o 
   8   1   2       53.34       32.43     11.59 o 
   9   1   2      132.70      167.22     16.88 o 
  10   1   2      120.82      119.09     17.28 o 
 -11   2   2        9.58       36.42     20.50 o 
 -10   2   2      481.36      545.52     30.97 o 
  -9   2   2      142.88      133.29     16.47 o 
  -8   2   2       37.91       42.59      9.89 o 
  -7   2   2     3969.59     3662.61     74.40 o 
  -6   2   2     5453.71     5387.56     92.00 o 
  -5   2   2      830.63      816.36     18.12 o 
  -4   2   2     1148.50     1175.59     25.39 o 
  -3   2   2    25536.83    25725.20    444.98 o 
  -2   2   2     2500.51     2722.47     48.65 o 
  -1   2   2      321.31      340.35      7.71 o 
   0   2   2    16288.80    17946.33    310.06 o 
   1   2   2    27349.13    29040.80    501.35 o 
   2   2   2      972.42      993.60     19.32 o 
   3   2   2      900.65      874.24     17.80 o 
   4   2   2     8276.70     8242.82    155.51 o 
   5   2   2     4875.26     4618.50     89.74 o 
   6   2   2      160.06      181.09     12.11 o 
   7   2   2      278.31      297.59     16.25 o 
   8   2   2      940.63      922.13     29.58 o 
   9   2   2      204.10      229.68     17.60 o 
  10   2   2       66.04       84.91     16.66 o 
 -10   3   2       70.93       53.44     19.09 o 
  -9   3   2       33.36       38.10     14.46 o 
  -8   3   2      897.73      932.38     38.90 o 
  -7   3   2      313.33      312.30     12.79 o 
  -6   3   2        2.44        5.77      6.34 o 
  -5   3   2      104.81      122.14      7.15 o 
  -4   3   2     3627.84     3994.32     72.11 o 
  -3   3   2    19463.86    20384.25    353.00 o 
  -2   3   2     5361.87     4915.10     86.54 o 
  -1   3   2     8012.54     8490.73    157.62 o 
   0   3   2     5569.73     5544.43    103.54 o 
   1   3   2    12341.89    12534.84    231.54 o 
   2   3   2     9970.84    10290.64    179.26 o 
   3   3   2     8275.71     8513.04    149.15 o 
   4   3   2      347.58      313.38      9.47 o 
   5   3   2     1066.70      982.94     23.60 o 
   6   3   2     1228.41     1218.02     28.98 o 
   7   3   2      220.75      225.24     14.46 o 
   8   3   2      159.08      146.48     14.53 o 
   9   3   2      665.76      665.03     29.26 o 
  10   3   2        3.77       14.37     15.16 o 
 -10   4   2      411.62      390.67     28.51 o 
  -9   4   2       91.35       97.84     16.19 o 
  -8   4   2      401.47      328.82     17.09 o 
  -7   4   2        2.46       10.58      7.78 o 
  -6   4   2    12157.88    12404.59    217.98 o 
  -5   4   2      152.49      147.32      8.37 o 
  -4   4   2       23.26       26.62      4.87 o 
  -3   4   2     5614.04     5536.12     98.16 o 
  -2   4   2    50012.13    53148.09    916.49 o 
  -1   4   2     1485.05     1627.84     30.03 o 
   0   4   2     7236.14     7467.11    138.90 o 
   1   4   2     2620.93     2463.23     44.37 o 
   2   4   2    19215.07    20059.78    326.76 o 
   3   4   2     4936.44     4881.73     87.06 o 
   4   4   2     4223.01     4214.70     76.44 o 
   5   4   2      590.97      569.17     14.83 o 
   6   4   2     1752.79     1643.41     36.97 o 
   7   4   2      144.85      199.36     14.41 o 
   8   4   2      105.85      130.87     20.59 o 
   9   4   2      468.35      472.51     29.02 o 
  10   4   2       33.78       30.33     17.28 o 
 -10   5   2      161.16      144.52     19.81 o 
  -9   5   2       16.63        9.11     14.56 o 
  -8   5   2     1468.23     1535.50     62.67 o 
  -7   5   2     1310.95     1380.17     29.45 o 
  -6   5   2      690.72      716.84     22.66 o 
  -5   5   2      720.84      738.13     19.18 o 
  -4   5   2      219.90      256.19      9.36 o 
  -3   5   2    11527.39    11769.18    205.50 o 
  -2   5   2     1960.80     2157.92     39.91 o 
  -1   5   2     4248.73     4261.07     75.69 o 
   0   5   2       19.07       10.01      2.77 o 
   1   5   2      884.18      796.84     17.87 o 
   2   5   2      603.19      639.83     13.51 o 
   3   5   2    10218.75    10155.34    167.41 o 
   4   5   2       12.39       25.78      5.25 o 
   5   5   2      911.78      953.10     21.75 o 
   6   5   2     4674.71     4574.60    119.18 o 
   7   5   2     1979.77     1922.44     47.70 o 
   8   5   2      579.95      599.18     23.98 o 
   9   5   2      307.64      338.43     20.53 o 
 -10   6   2      388.29      412.48     29.33 o 
  -9   6   2       92.57       97.69     20.24 o 
  -8   6   2      105.23       86.55     12.30 o 
  -7   6   2      671.37      608.74     19.10 o 
  -6   6   2      900.52      912.01     21.42 o 
  -5   6   2      604.39      533.80     15.07 o 
  -4   6   2     1319.82     1299.29     33.64 o 
  -3   6   2     9807.22    10142.70    177.83 o 
  -2   6   2     3297.37     3234.64     58.69 o 
  -1   6   2     4638.90     4842.57     85.95 o 
   0   6   2      496.15      397.58     10.55 o 
   1   6   2     6923.93     7589.75    142.42 o 
   2   6   2      890.46      972.15     21.96 o 
   3   6   2     6598.46     6450.14    107.98 o 
   4   6   2      214.51      247.56      8.85 o 
   5   6   2      166.22      172.93     12.10 o 
   6   6   2      332.43      341.39     14.51 o 
   7   6   2       98.12      102.45     12.70 o 
   8   6   2        9.96        6.06     14.20 o 
   9   6   2      204.70      204.36     24.67 o 
 -10   7   2        0.20        7.74     17.12 o 
  -9   7   2        3.36        8.33     15.79 o 
  -8   7   2     1742.40     1876.04     69.21 o 
  -7   7   2      319.05      326.90     16.13 o 
  -6   7   2      124.21      146.56     15.12 o 
  -5   7   2      357.05      370.57     12.93 o 
  -4   7   2      569.71      577.63     15.54 o 
  -3   7   2       62.26       77.67      7.34 o 
  -2   7   2       63.67       70.89      5.86 o 
  -1   7   2       23.02       29.72      4.45 o 
   0   7   2       88.13       96.20      5.32 o 
   1   7   2    10768.55    10746.93    200.57 o 
   2   7   2       42.02       53.60      6.24 o 
   3   7   2        0.20        3.48      4.84 o 
   4   7   2     1615.40     1547.98     29.90 o 
   5   7   2      106.11      131.50      8.57 o 
   6   7   2     2883.07     2932.14     66.75 o 
   7   7   2       63.06       87.99     17.82 o 
   8   7   2      690.43      754.22     46.35 o 
   9   7   2        5.91       19.40     16.67 o 
  -9   8   2      142.16      138.79     32.16 o 
  -8   8   2        7.18       11.07     11.63 o 
  -7   8   2     1265.88     1283.05     31.14 o 
  -6   8   2      332.06      294.94     18.87 o 
  -5   8   2     3745.60     3712.25     69.58 o 
  -4   8   2     2450.72     2268.73     47.66 o 
  -3   8   2     1564.31     1442.97     29.77 o 
  -2   8   2      595.06      610.73     15.21 o 
  -1   8   2     6033.29     5885.60    104.87 o 
   0   8   2      272.63      245.15      8.54 o 
   1   8   2     3222.24     3472.25     68.16 o 
   2   8   2     5167.54     5030.95     97.11 o 
   3   8   2      598.03      612.37     17.75 o 
   4   8   2        6.11        4.76      7.05 o 
   5   8   2     2214.15     2184.25     47.10 o 
   6   8   2     1648.82     1606.26     41.52 o 
   7   8   2      105.65      122.96     16.86 o 
   8   8   2        1.80       -2.55     14.91 o 
   9   8   2       15.88       28.15     20.02 o 
  -9   9   2        0.31      -13.49     17.60 o 
  -8   9   2      743.73      784.86     28.68 o 
  -7   9   2        7.38       19.94     10.90 o 
  -6   9   2        0.98        0.33      9.03 o 
  -5   9   2       25.65       46.00      8.75 o 
  -4   9   2     1160.51     1061.10     26.48 o 
  -3   9   2     7147.61     6820.73    133.83 o 
  -2   9   2    15355.86    15864.05    277.29 o 
  -1   9   2      187.60      208.98      8.70 o 
   0   9   2      181.54      229.06      8.86 o 
   1   9   2     3136.14     2982.54     59.92 o 
   2   9   2     4791.49     4613.79     89.88 o 
   3   9   2      177.15      177.90      9.90 o 
   4   9   2     1044.57      960.68     25.48 o 
   5   9   2      121.00      111.50     10.27 o 
   6   9   2       47.38       83.45     12.49 o 
   7   9   2      344.40      380.57     19.47 o 
   8   9   2       85.44       97.20     17.75 o 
  -8  10   2      144.96      176.27     17.78 o 
  -7  10   2      700.41      714.92     23.95 o 
  -6  10   2      378.01      345.72     16.35 o 
  -5  10   2     2012.06     2161.14     47.52 o 
  -4  10   2       21.55       25.37      8.09 o 
  -3  10   2     1398.44     1492.78     31.93 o 
  -2  10   2       63.91       70.24      8.33 o 
  -1  10   2     3386.19     3060.27     57.71 o 
   0  10   2        2.81        8.44      6.79 o 
   1  10   2     3374.99     3449.36     69.05 o 
   2  10   2     1666.36     1646.69     36.66 o 
   3  10   2      498.89      414.36     16.66 o 
   4  10   2       52.17       54.08      8.77 o 
   5  10   2     1350.44     1409.74     35.27 o 
   6  10   2        1.58       22.72     12.15 o 
   7  10   2      159.30      166.64     16.54 o 
   8  10   2      175.33      195.11     21.68 o 
  -8  11   2        1.80       16.88     17.43 o 
  -7  11   2      121.20      109.21     17.61 o 
  -6  11   2      102.61       66.71     12.99 o 
  -5  11   2       12.17        1.77     10.68 o 
  -4  11   2     1341.79     1235.01     33.68 o 
  -3  11   2      215.02      264.40     14.35 o 
  -2  11   2     1696.20     1773.45     39.23 o 
  -1  11   2       67.15       55.81      9.62 o 
   0  11   2        1.75       -3.87      7.61 o 
   1  11   2        8.08       17.68      8.86 o 
   2  11   2     1516.07     1452.30     40.34 o 
   3  11   2      529.06      513.60     18.21 o 
   4  11   2      247.77      294.73     13.80 o 
   5  11   2     1117.92     1088.02     27.92 o 
   6  11   2      221.08      272.03     18.31 o 
   7  11   2       15.52       23.76     13.94 o 
  -7  12   2       81.92      112.46     22.95 o 
  -6  12   2       42.17       46.95     17.37 o 
  -5  12   2      539.32      587.22     23.53 o 
  -4  12   2     1976.81     1815.28     63.27 o 
  -3  12   2        4.39       29.37     12.76 o 
  -2  12   2       53.39       71.92     13.10 o 
  -1  12   2      200.78      175.82     16.41 o 
   0  12   2      232.78      223.99     13.99 o 
   1  12   2      704.97      795.91     25.02 o 
   2  12   2       80.90       78.36     11.53 o 
   3  12   2        1.90       18.00     10.62 o 
   4  12   2      116.87      108.28     14.53 o 
   5  12   2       21.08       33.38     12.23 o 
   6  12   2       78.86       63.43     15.92 o 
  -6  13   2       80.72       89.84     16.65 o 
  -5  13   2      110.00       65.31     21.62 o 
  -4  13   2      131.09      146.38     16.94 o 
  -3  13   2     2789.29     2715.11    104.15 o 
  -2  13   2        0.48      -13.81     12.70 o 
  -1  13   2        3.74       -4.11     12.18 o 
   0  13   2       67.21       58.87     13.73 o 
   1  13   2      168.69      193.69     14.04 o 
   2  13   2      207.05      244.96     15.74 o 
   3  13   2      318.12      322.79     17.68 o 
   4  13   2        8.66        5.43     11.89 o 
   5  13   2       12.63       27.95     14.75 o 
   6  13   2       77.26       84.04     17.25 o 
  -5  14   2       20.56       10.34     21.72 o 
  -4  14   2      330.17      362.58     23.21 o 
  -3  14   2       22.90       12.24     14.14 o 
  -2  14   2        9.69       13.87     14.28 o 
  -1  14   2       14.30        5.06     13.95 o 
   0  14   2      561.60      571.45     42.08 o 
   1  14   2        0.67        7.96     16.28 o 
   2  14   2       83.39       89.97     15.88 o 
   3  14   2      482.74      485.88     21.86 o 
   4  14   2       30.12       34.69     16.45 o 
  -4  15   2       41.76       18.97     17.06 o 
  -3  15   2      512.22      538.27     27.67 o 
  -2  15   2       73.90      107.24     17.92 o 
  -1  15   2      390.04      343.35     22.66 o 
   0  15   2       12.11       42.82     15.71 o 
   1  15   2      902.37      872.35     37.89 o 
   2  15   2        2.60      -12.92     16.22 o 
   3  15   2       28.41       46.45     19.12 o 
  -1  16   2        6.38      -10.59     17.82 o 
   0  16   2      495.75      557.04     36.82 o 
 -11   0   3      167.06      145.11     34.17 o 
  -9   0   3     2338.81     2547.70    109.34 o 
  -7   0   3     3380.11     3226.78    117.07 o 
  -5   0   3      554.61      576.49     19.13 o 
  -3   0   3    26990.51    28001.12    685.03 o 
  -1   0   3     2034.95     1932.08     49.38 o 
   1   0   3    14907.94    16500.63    403.76 o 
   3   0   3     4913.57     5190.41    151.13 o 
   5   0   3    11452.10    11156.87    321.65 o 
   7   0   3     1145.58     1005.80     71.16 o 
   9   0   3      115.07      132.59     22.46 o 
 -11   1   3       81.69       52.97     21.33 o 
 -10   1   3      145.78      139.34     22.55 o 
  -9   1   3     2402.65     2352.72     75.33 o 
  -8   1   3      464.42      465.41     19.82 o 
  -7   1   3     1337.29     1217.50     37.69 o 
  -6   1   3     1048.11     1060.43     29.61 o 
  -5   1   3     2430.01     2472.75     44.23 o 
  -4   1   3     5246.39     5537.92     92.78 o 
  -3   1   3      696.83      636.89     14.64 o 
  -2   1   3    10271.39    11315.99    212.08 o 
  -1   1   3      641.15      719.78     14.27 o 
   0   1   3    15795.81    17910.16    309.55 o 
   1   1   3     9510.04    10396.15    194.38 o 
   2   1   3    13311.14    13134.10    228.01 o 
   3   1   3      212.34      225.16      7.93 o 
   4   1   3        5.81       18.31      6.04 o 
   5   1   3      368.35      366.50     15.36 o 
   6   1   3     1220.63     1131.04     30.85 o 
   7   1   3       27.63       42.66     10.79 o 
   8   1   3     1043.03     1060.04     32.16 o 
   9   1   3      296.67      287.20     21.56 o 
  10   1   3      118.08      138.16     18.10 o 
 -11   2   3      546.03      511.83     38.71 o 
 -10   2   3       54.02       50.56     19.06 o 
  -9   2   3      769.08      749.14     41.38 o 
  -8   2   3      578.03      610.91     29.95 o 
  -7   2   3     1072.09     1024.57     28.17 o 
  -6   2   3        8.97        9.82      6.11 o 
  -5   2   3     1401.40     1364.96     26.57 o 
  -4   2   3    35246.49    35593.60    614.87 o 
  -3   2   3     1787.16     1898.23     35.64 o 
  -2   2   3      187.29      229.38      6.65 o 
  -1   2   3     8208.71     8445.23    146.70 o 
   0   2   3      102.31       84.19      4.34 o 
   1   2   3    13880.69    15020.08    278.30 o 
   2   2   3     1828.24     1803.89     33.29 o 
   3   2   3     3086.67     3268.58     63.68 o 
   4   2   3     1175.95      993.52     23.01 o 
   5   2   3     1162.93     1170.72     26.91 o 
   6   2   3     3503.52     3596.01    105.65 o 
   7   2   3      274.10      240.37     22.21 o 
   8   2   3       17.82       16.76     12.16 o 
   9   2   3      273.36      279.34     19.39 o 
  10   2   3      117.67      142.49     18.12 o 
 -10   3   3       69.92       82.81     19.52 o 
  -9   3   3     1571.88     1506.93     51.47 o 
  -8   3   3     2871.88     2819.11     71.04 o 
  -7   3   3     1461.56     1310.45     32.18 o 
  -6   3   3      792.25      760.95     18.35 o 
  -5   3   3      121.44      209.53      8.92 o 
  -4   3   3     8994.56     9704.47    170.15 o 
  -3   3   3      152.83      133.89     11.36 o 
  -2   3   3     1252.19     1310.45     25.43 o 
  -1   3   3       31.46       44.52      5.41 o 
   0   3   3    16359.20    18231.18    337.06 o 
   1   3   3    29552.58    29798.05    514.92 o 
   2   3   3      180.62      158.45      5.60 o 
   3   3   3     1218.65     1176.58     23.57 o 
   4   3   3     5125.08     5218.40    100.38 o 
   5   3   3      733.38      648.89     17.84 o 
   6   3   3     1073.98     1034.42     29.44 o 
   7   3   3      699.12      712.85     26.07 o 
   8   3   3      237.36      268.17     17.45 o 
   9   3   3      140.95      173.21     17.34 o 
 -10   4   3      258.82      264.18     25.35 o 
  -9   4   3      524.88      587.57     33.31 o 
  -8   4   3        1.57        8.19      9.75 o 
  -7   4   3      716.14      758.79     34.77 o 
  -6   4   3      180.14      211.51      9.75 o 
  -5   4   3    16059.68    16483.74    287.77 o 
  -4   4   3     7167.81     7026.59    124.37 o 
  -3   4   3     5262.71     5183.39     92.23 o 
  -2   4   3     1237.51     1203.34     23.45 o 
  -1   4   3    19915.71    21052.67    419.45 o 
   0   4   3       25.09       48.37      2.99 o 
   1   4   3      301.47      301.84     28.18 o 
   2   4   3      796.45      705.52     15.36 o 
   3   4   3     2529.75     2371.14     44.24 o 
   4   4   3     2204.71     2218.47     42.21 o 
   5   4   3     2723.45     2537.09     60.41 o 
   6   4   3        0.05       -7.99      8.93 o 
   7   4   3       41.25       61.16     14.16 o 
   8   4   3      228.10      217.15     28.81 o 
   9   4   3        0.76       -2.13     13.49 o 
 -10   5   3       94.17       59.58     20.19 o 
  -9   5   3        2.40       -9.26     14.23 o 
  -8   5   3     1116.98     1140.91     46.66 o 
  -7   5   3      142.72      159.56     11.62 o 
  -6   5   3        7.39        4.85      6.62 o 
  -5   5   3      767.60      839.59     19.97 o 
  -4   5   3     1053.86      935.91     24.89 o 
  -3   5   3     6016.32     6518.60    115.38 o 
  -2   5   3     1737.75     1616.03     32.81 o 
  -1   5   3      242.58      308.64      8.45 o 
   0   5   3    13746.75    14477.96    249.74 o 
   1   5   3    20398.02    21755.51    401.44 o 
   2   5   3      193.79      220.63      8.47 o 
   3   5   3      122.34      100.40      5.95 o 
   4   5   3     3029.61     2892.10     54.04 o 
   5   5   3      774.47      708.78     20.00 o 
   6   5   3      193.86      178.65     10.95 o 
   7   5   3      586.99      576.46     23.86 o 
   8   5   3      362.72      383.88     20.09 o 
   9   5   3      145.76      136.92     19.49 o 
 -10   6   3      288.80      342.49     34.18 o 
  -9   6   3       71.62       76.48     13.62 o 
  -8   6   3      190.09      234.20     15.40 o 
  -7   6   3     1037.66      957.78     25.06 o 
  -6   6   3     1770.64     1800.53     37.43 o 
  -5   6   3     3764.45     3708.41     68.90 o 
  -4   6   3     7277.63     7719.19    137.17 o 
  -3   6   3     1717.65     1700.69     33.19 o 
  -2   6   3     3774.69     3726.14     67.43 o 
  -1   6   3     2960.42     3198.86     57.89 o 
   0   6   3      806.53      848.72     19.33 o 
   1   6   3     1590.22     1504.15     29.28 o 
   2   6   3      754.12      843.45     19.58 o 
   3   6   3     1991.33     1783.43     34.76 o 
   4   6   3     5769.59     5764.71    103.81 o 
   5   6   3      325.96      358.97     16.27 o 
   6   6   3     1906.05     1952.02     46.48 o 
   7   6   3        2.65       13.57     13.31 o 
   8   6   3      575.85      558.50     27.12 o 
   9   6   3        2.74      -18.09     15.83 o 
 -10   7   3        1.06       26.61     27.90 o 
  -9   7   3      160.74      145.44     15.75 o 
  -8   7   3      748.86      769.34     45.81 o 
  -7   7   3      374.40      368.98     15.65 o 
  -6   7   3        1.52       22.42      7.96 o 
  -5   7   3       64.72       61.04      8.02 o 
  -4   7   3        4.76       40.58     17.64 o 
  -3   7   3     1579.70     1589.41     33.84 o 
  -2   7   3      767.14      648.17     17.05 o 
  -1   7   3       10.29       10.92      4.04 o 
   0   7   3       33.51       23.68      5.24 o 
   1   7   3    15074.24    14699.94    294.35 o 
   2   7   3     6975.90     7401.33    130.42 o 
   3   7   3      960.36      920.86     20.84 o 
   4   7   3       41.47       31.42      7.41 o 
   5   7   3       25.94       30.91      9.22 o 
   6   7   3      155.77      148.74     13.53 o 
   7   7   3      528.07      504.51     24.45 o 
   8   7   3      615.27      622.34     28.94 o 
   9   7   3      231.19      254.54     22.47 o 
  -9   8   3      278.64      297.36     18.89 o 
  -8   8   3       10.54       23.62     15.72 o 
  -7   8   3      625.76      616.63     20.25 o 
  -6   8   3     2584.75     2476.07     49.41 o 
  -5   8   3     1343.26     1302.57     29.48 o 
  -4   8   3      142.15      126.57      8.69 o 
  -3   8   3     7706.56     7385.70    131.46 o 
  -2   8   3     1341.09     1334.74     27.30 o 
  -1   8   3       15.14       12.68      4.66 o 
   0   8   3     7089.07     6811.58    129.19 o 
   1   8   3       10.36       28.97      6.67 o 
   2   8   3      567.21      602.52     15.73 o 
   3   8   3      532.47      535.02     15.21 o 
   4   8   3     1098.43     1133.76     32.06 o 
   5   8   3     1241.80     1248.43     34.08 o 
   6   8   3     1102.93     1183.51     37.22 o 
   7   8   3        0.04       -4.31     13.72 o 
   8   8   3       37.70       39.88     17.17 o 
  -9   9   3      455.91      436.90     28.69 o 
  -8   9   3      928.95      984.95     32.50 o 
  -7   9   3     1159.68     1319.20     36.59 o 
  -6   9   3       11.09       26.32     13.40 o 
  -5   9   3     3429.44     3480.90     71.00 o 
  -4   9   3      857.07      806.71     24.43 o 
  -3   9   3     1555.70     1452.57     30.56 o 
  -2   9   3      216.77      215.20     10.75 o 
  -1   9   3     2812.37     2795.15     52.72 o 
   0   9   3      428.09      445.87     14.18 o 
   1   9   3     1749.73     1706.86     37.03 o 
   2   9   3      129.63      142.43      8.97 o 
   3   9   3     2448.45     2408.89    105.83 o 
   4   9   3      189.23      174.38     11.36 o 
   5   9   3       36.41       49.45     11.32 o 
   6   9   3      431.57      463.94     26.53 o 
   7   9   3      160.77      198.47     19.46 o 
   8   9   3       16.38        4.96     16.52 o 
  -8  10   3      225.54      300.72     24.43 o 
  -7  10   3       13.47       19.76     13.90 o 
  -6  10   3     1342.65     1307.40     40.18 o 
  -5  10   3      327.58      359.49     15.73 o 
  -4  10   3     2809.35     2872.86     64.82 o 
  -3  10   3      689.29      739.00     25.10 o 
  -2  10   3      105.56      139.11     11.21 o 
  -1  10   3        9.73        8.34      8.23 o 
   0  10   3     6547.44     6264.60    159.99 o 
   1  10   3     1505.07     1409.53     32.47 o 
   2  10   3        2.34       11.28      7.31 o 
   3  10   3      163.89      152.65     10.17 o 
   4  10   3       86.32       85.09      9.70 o 
   5  10   3      218.75      182.00     14.39 o 
   6  10   3       13.84       -7.21     14.58 o 
   7  10   3       76.86       82.71     17.48 o 
  -8  11   3       24.79       16.83     20.85 o 
  -7  11   3      227.17      301.08     20.92 o 
  -6  11   3      141.19      135.60     16.34 o 
  -5  11   3      159.73      203.73     14.98 o 
  -4  11   3     1634.05     1656.35     44.31 o 
  -3  11   3     1527.23     1474.93     49.32 o 
  -2  11   3      205.97      165.74     12.74 o 
  -1  11   3      473.21      483.07     18.37 o 
   0  11   3      355.30      312.69     16.84 o 
   1  11   3      105.96      114.75     11.69 o 
   2  11   3     1803.81     1764.74     43.51 o 
   3  11   3     1148.66     1227.20     33.66 o 
   4  11   3      399.63      425.03     18.87 o 
   5  11   3       38.20       13.33     12.67 o 
   6  11   3      118.53      137.75     17.21 o 
   7  11   3      281.60      305.21     61.31 o 
  -7  12   3       63.37       50.17     16.54 o 
  -6  12   3      317.57      321.94     21.22 o 
  -5  12   3       46.88       50.32     12.90 o 
  -4  12   3     1043.54     1117.94     36.39 o 
  -3  12   3     1279.25     1200.87     37.63 o 
  -2  12   3     1536.63     1479.55     41.90 o 
  -1  12   3       95.38      125.94     12.58 o 
   0  12   3      225.93      229.60     14.42 o 
   1  12   3     1693.73     1588.05     60.15 o 
   2  12   3       24.12       18.64     10.99 o 
   3  12   3      255.48      280.91     16.21 o 
   4  12   3      238.10      211.79     15.64 o 
   5  12   3      773.35      863.53     32.37 o 
   6  12   3       48.72       23.19     19.72 o 
  -6  13   3        7.29      -17.36     16.45 o 
  -5  13   3       20.79       45.93     16.84 o 
  -4  13   3     1234.17     1254.86     47.20 o 
  -3  13   3      581.34      592.35     25.80 o 
  -2  13   3      238.51      263.98     22.69 o 
  -1  13   3      120.79      129.62     15.87 o 
   0  13   3     2100.71     2177.89     52.85 o 
   1  13   3      143.55      152.46     20.77 o 
   2  13   3     1660.78     1722.75     44.65 o 
   3  13   3      176.77      175.43     15.27 o 
   4  13   3       16.78       20.81     12.81 o 
   5  13   3       44.94       45.28     15.42 o 
  -5  14   3       75.80       76.26     19.25 o 
  -4  14   3       42.85       44.28     15.72 o 
  -3  14   3       18.59        2.33     14.32 o 
  -2  14   3      174.39      205.12     18.74 o 
  -1  14   3      775.97      774.20     30.74 o 
   0  14   3       76.55       81.19     14.99 o 
   1  14   3      906.67      905.95     44.06 o 
   2  14   3        4.20       10.61     12.13 o 
   3  14   3        0.67      -12.60     12.29 o 
   4  14   3      246.16      281.75     21.59 o 
  -4  15   3      482.20      500.80     28.53 o 
  -3  15   3        3.36       -7.89     18.19 o 
  -2  15   3      321.53      338.13     23.67 o 
  -1  15   3        9.83       28.39     15.91 o 
   0  15   3      142.28      160.90     18.75 o 
   1  15   3       30.20       65.23     16.75 o 
   2  15   3      242.85      283.49     21.81 o 
   3  15   3        0.39        3.81     15.96 o 
 -10   0   4       35.96       60.69     26.75 o 
  -8   0   4      843.39      816.91     38.22 o 
  -6   0   4     8973.16     8967.59    200.31 o 
  -4   0   4     3194.45     3373.29     87.19 o 
  -2   0   4    22350.30    24542.30    600.40 o 
   0   0   4    38233.59    38521.98    938.68 o 
   2   0   4     1490.04     1394.02     37.84 o 
   4   0   4     1002.11      973.69     36.11 o 
   6   0   4        9.45       13.32     12.61 o 
   8   0   4      178.01      190.39     24.37 o 
 -11   1   4       27.42       15.12     21.68 o 
 -10   1   4       70.08      102.01     24.18 o 
  -9   1   4     1177.34     1053.36     36.00 o 
  -8   1   4      128.97      101.24     12.60 o 
  -7   1   4     2052.16     2073.34     47.89 o 
  -6   1   4     7446.08     7492.96    125.57 o 
  -5   1   4     9448.25     9510.89    149.59 o 
  -4   1   4     3657.18     3647.38     68.55 o 
  -3   1   4     4847.82     4733.56     91.43 o 
  -2   1   4      718.88      670.49     14.53 o 
  -1   1   4    18867.07    21351.97    369.22 o 
   0   1   4      174.70      138.51      5.02 o 
   1   1   4      516.91      590.30     16.74 o 
   2   1   4      959.49      946.45     19.10 o 
   3   1   4    24281.54    24479.79    453.60 o 
   4   1   4    20122.20    20826.73    387.48 o 
   5   1   4      180.38      178.85     11.64 o 
   6   1   4      139.56      133.27     11.58 o 
   7   1   4     1161.36     1149.91     33.22 o 
   8   1   4       79.94      105.49     14.20 o 
   9   1   4       66.34       76.86     15.24 o 
 -11   2   4      258.08      284.17     27.56 o 
 -10   2   4       25.79       54.30     19.02 o 
  -9   2   4     2656.27     2692.50     78.21 o 
  -8   2   4      153.59      169.59     12.91 o 
  -7   2   4      503.29      455.97     16.36 o 
  -6   2   4     3008.72     2730.81     49.33 o 
  -5   2   4       30.00       61.42      6.03 o 
  -4   2   4      782.56      855.19     19.45 o 
  -3   2   4       70.10       54.95      4.89 o 
  -2   2   4     6292.52     6928.95    129.23 o 
  -1   2   4    55815.51    57163.06    985.12 o 
   0   2   4     1680.55     1510.21     28.24 o 
   1   2   4      881.07      867.64     17.70 o 
   2   2   4     1959.96     2052.88     38.14 o 
   3   2   4     1377.10     1451.87     28.23 o 
   4   2   4      374.49      383.68     12.35 o 
   5   2   4       70.50       89.85      9.30 o 
   6   2   4       89.47       89.38     10.72 o 
   7   2   4      792.08      747.38     25.23 o 
   8   2   4        9.08       19.73     12.91 o 
   9   2   4      241.74      272.55     19.26 o 
 -11   3   4        4.31      -16.07     19.90 o 
 -10   3   4        0.93       -8.86     17.72 o 
  -9   3   4      147.42      125.44     16.21 o 
  -8   3   4      170.23      196.97     13.11 o 
  -7   3   4     1167.98     1137.37     39.75 o 
  -6   3   4     8131.64     8008.95    151.89 o 
  -5   3   4     9311.20     9681.75    170.68 o 
  -4   3   4       12.51       24.67      4.92 o 
  -3   3   4     4638.20     4659.74     83.18 o 
  -2   3   4      474.54      350.38      8.46 o 
  -1   3   4       36.88       20.23      4.06 o 
   0   3   4     1356.94     1661.47     30.95 o 
   1   3   4     5115.20     5255.88     92.90 o 
   2   3   4       52.81       78.11      4.70 o 
   3   3   4      319.46      346.43      9.72 o 
   4   3   4     5221.38     5092.64     98.31 o 
   5   3   4      875.47      860.24     31.09 o 
   6   3   4       16.89       10.05      9.26 o 
   7   3   4      816.75      765.95     25.84 o 
   8   3   4      336.89      353.30     19.36 o 
   9   3   4      113.06      118.45     16.56 o 
 -10   4   4     2066.82     2061.57     68.11 o 
  -9   4   4       49.13       42.17     14.44 o 
  -8   4   4       36.16       37.93     10.42 o 
  -7   4   4      478.51      401.37     18.14 o 
  -6   4   4     2643.79     2706.37     52.05 o 
  -5   4   4     6217.88     6536.26    116.73 o 
  -4   4   4     3154.46     3333.14     61.28 o 
  -3   4   4       14.78       26.31      4.44 o 
  -2   4   4      393.13      434.01     10.73 o 
  -1   4   4      105.55      162.11      6.79 o 
   0   4   4     9725.93     9629.00    179.61 o 
   1   4   4     2086.17     1887.93     35.35 o 
   2   4   4      236.81      269.51      8.01 o 
   3   4   4     1216.83     1149.73     23.53 o 
   4   4   4     5324.98     5224.48     94.09 o 
   5   4   4        5.94        5.96      8.11 o 
   6   4   4       62.73       41.91      9.79 o 
   7   4   4        7.97       30.25     11.08 o 
   8   4   4     1113.29     1114.57     52.60 o 
   9   4   4      525.03      495.36     30.36 o 
 -10   5   4      321.74      256.73     25.65 o 
  -9   5   4       28.41       13.32     12.88 o 
  -8   5   4     1972.80     2030.10     43.87 o 
  -7   5   4      208.93      177.03     12.10 o 
  -6   5   4      727.76      783.61     22.17 o 
  -5   5   4     6074.66     6035.53    108.59 o 
  -4   5   4     8800.05     8937.13    157.59 o 
  -3   5   4     3861.73     4146.64     74.85 o 
  -2   5   4     2969.57     2991.25     54.46 o 
  -1   5   4      267.52      239.20     11.89 o 
   0   5   4       38.97       58.90      4.77 o 
   1   5   4     3710.60     3507.11     67.72 o 
   2   5   4     6664.45     7039.53    124.34 o 
   3   5   4      261.88      250.71      8.63 o 
   4   5   4     2436.62     2195.60     42.62 o 
   5   5   4      895.47      875.24     24.01 o 
   6   5   4      499.64      520.79     20.07 o 
   7   5   4      885.99      966.63     33.14 o 
   8   5   4       18.98       23.92     14.84 o 
   9   5   4      292.99      345.54     28.44 o 
 -10   6   4      103.26      129.03     22.86 o 
  -9   6   4      330.55      345.13     25.53 o 
  -8   6   4      873.69      859.40     24.85 o 
  -7   6   4      513.56      506.36     19.79 o 
  -6   6   4       17.84       34.07      9.06 o 
  -5   6   4     3452.80     3311.72     62.20 o 
  -4   6   4      773.54      852.42     23.52 o 
  -3   6   4       24.41       30.98      5.05 o 
  -2   6   4     4554.68     4366.83     78.44 o 
  -1   6   4    33794.81    34771.75    641.03 o 
   0   6   4      418.55      384.06     15.73 o 
   1   6   4      778.57      682.87     16.98 o 
   2   6   4      830.31      829.63     20.12 o 
   3   6   4      123.97      112.87      9.31 o 
   4   6   4      569.24      585.36     19.86 o 
   5   6   4      454.67      458.58     15.66 o 
   6   6   4       97.97       70.43     13.32 o 
   7   6   4      204.55      204.00     17.95 o 
   8   6   4        1.30      -27.45     18.37 o 
   9   6   4        7.47       -8.62     16.78 o 
 -10   7   4       29.65       17.97     17.61 o 
  -9   7   4       21.43       27.36     13.32 o 
  -8   7   4      931.59      902.83     30.14 o 
  -7   7   4       31.95       23.05     10.29 o 
  -6   7   4     1252.26     1197.99     30.55 o 
  -5   7   4     2751.39     2524.38     49.24 o 
  -4   7   4     4120.09     3916.35     72.08 o 
  -3   7   4      780.11      871.43     19.82 o 
  -2   7   4     2045.42     1981.79     37.94 o 
  -1   7   4       85.59       66.14      5.92 o 
   0   7   4      209.71      272.57     14.30 o 
   1   7   4      524.93      509.55     14.60 o 
   2   7   4     2827.28     2735.95     55.21 o 
   3   7   4    11331.46    11557.20    216.81 o 
   4   7   4     3696.34     3740.28    101.31 o 
   5   7   4       26.51       28.47      9.63 o 
   6   7   4     1075.02     1013.16     40.59 o 
   7   7   4      386.15      419.95     23.57 o 
   8   7   4        9.48        8.56     15.30 o 
  -9   8   4       17.15       34.47     16.68 o 
  -8   8   4      747.12      747.26     23.52 o 
  -7   8   4      438.79      447.96     18.42 o 
  -6   8   4       21.18       33.44      9.91 o 
  -5   8   4      403.05      432.45     14.71 o 
  -4   8   4       17.56       27.15      7.02 o 
  -3   8   4      275.29      292.05     10.25 o 
  -2   8   4     5719.12     5551.64     99.75 o 
  -1   8   4    12721.43    12395.65    231.71 o 
   0   8   4     4120.39     4105.78     73.89 o 
   1   8   4       27.59       53.03      6.21 o 
   2   8   4      780.57      790.07     20.96 o 
   3   8   4      447.41      470.19     22.74 o 
   4   8   4       84.02       91.25      9.41 o 
   5   8   4      924.00      910.52     41.19 o 
   6   8   4        7.59       -0.61     12.91 o 
   7   8   4       61.04       49.45     15.57 o 
   8   8   4      323.38      345.15     24.20 o 
  -9   9   4       96.43       96.00     19.30 o 
  -8   9   4       41.03       27.51     13.61 o 
  -7   9   4      203.97      217.59     16.20 o 
  -6   9   4       95.52       83.31     12.61 o 
  -5   9   4       15.97       13.84      9.13 o 
  -4   9   4        5.25       12.78      7.92 o 
  -3   9   4      359.44      363.47     18.25 o 
  -2   9   4     1498.12     1409.44     31.75 o 
  -1   9   4      538.72      505.00     20.65 o 
   0   9   4     4552.28     4388.58    127.61 o 
   1   9   4       81.44       76.18      9.24 o 
   2   9   4      815.05      740.25     28.69 o 
   3   9   4      971.27     1043.50     26.28 o 
   4   9   4        2.82        4.11      8.72 o 
   5   9   4      299.55      334.14     17.18 o 
   6   9   4      676.59      715.85     39.85 o 
   7   9   4       18.40       15.38     17.00 o 
  -8  10   4       56.79       66.48     17.42 o 
  -7  10   4      767.63      765.88     27.34 o 
  -6  10   4      154.18      153.54     14.74 o 
  -5  10   4        0.77       15.85      9.69 o 
  -4  10   4      599.24      557.65     18.49 o 
  -3  10   4      409.97      437.79     16.70 o 
  -2  10   4       13.58       27.88      9.25 o 
  -1  10   4      385.93      368.16     16.93 o 
   0  10   4     1304.21     1209.51     31.69 o 
   1  10   4        6.49       12.58      8.71 o 
   2  10   4      240.49      195.32     13.14 o 
   3  10   4      772.36      817.33     25.30 o 
   4  10   4     1201.97     1205.35     33.29 o 
   5  10   4     1287.89     1243.56     39.16 o 
   6  10   4      202.87      174.91     17.43 o 
   7  10   4      249.70      302.45     28.36 o 
  -8  11   4       20.08       -3.13     17.03 o 
  -7  11   4       12.84      -13.42     14.13 o 
  -6  11   4      367.27      457.16     23.53 o 
  -5  11   4      679.81      684.65     27.74 o 
  -4  11   4      617.96      592.79     27.62 o 
  -3  11   4      638.37      658.15     37.00 o 
  -2  11   4      669.19      645.88     22.26 o 
  -1  11   4      399.42      422.14     23.79 o 
   0  11   4      802.70      861.96     25.86 o 
   1  11   4      579.56      542.41     19.87 o 
   2  11   4      983.22      842.30     26.10 o 
   3  11   4      516.82      494.28     19.98 o 
   4  11   4      152.55      181.42     15.16 o 
   5  11   4      161.63      167.35     17.55 o 
   6  11   4      247.56      295.52     21.50 o 
  -7  12   4       54.93       35.11     16.64 o 
  -6  12   4        4.04        3.63     14.66 o 
  -5  12   4      406.49      427.18     39.29 o 
  -4  12   4      750.40      718.79     28.35 o 
  -3  12   4      294.73      323.95     17.32 o 
  -2  12   4     1916.34     1830.69     45.77 o 
  -1  12   4     1537.27     1345.09     36.40 o 
   0  12   4     1816.90     1841.74     45.55 o 
   1  12   4       55.02       39.55     11.10 o 
   2  12   4       15.27       16.27     10.76 o 
   3  12   4      502.45      554.87     22.12 o 
   4  12   4      401.58      414.20     19.93 o 
   5  12   4      228.00      301.54     21.28 o 
   6  12   4      257.16      261.83     21.58 o 
  -6  13   4        5.69       -7.41     17.74 o 
  -5  13   4     1248.74     1370.82     81.12 o 
  -4  13   4      541.39      557.15     27.92 o 
  -3  13   4      586.81      630.31     27.17 o 
  -2  13   4        2.66      -11.11     12.96 o 
  -1  13   4      462.11      473.88     20.69 o 
   0  13   4       38.29       24.66     11.82 o 
   1  13   4      406.39      441.95     19.84 o 
   2  13   4      692.90      744.70     26.14 o 
   3  13   4      308.14      348.09     18.96 o 
   4  13   4        1.16       -2.62     14.06 o 
   5  13   4        1.33        3.21     21.58 o 
  -5  14   4      154.18      130.40     21.61 o 
  -4  14   4       92.26      126.22     20.92 o 
  -3  14   4       32.87       44.99     16.30 o 
  -2  14   4      461.31      456.82     24.63 o 
  -1  14   4        7.13        7.64     14.70 o 
   0  14   4      940.80     1028.11     35.77 o 
   1  14   4      191.39      214.26     16.48 o 
   2  14   4        0.10       -5.97     12.65 o 
   3  14   4       76.29       75.09     15.13 o 
   4  14   4      423.31      473.48     26.27 o 
  -3  15   4      147.41      198.12     21.12 o 
  -2  15   4        0.36        2.59     15.40 o 
  -1  15   4       66.23       82.81     17.33 o 
   0  15   4       77.03      100.38     17.93 o 
   1  15   4      573.78      602.46     34.63 o 
   2  15   4       43.61       71.69     17.36 o 
 -11   0   5      749.77      681.05     59.60 o 
  -9   0   5      207.37      250.13     24.85 o 
  -7   0   5    31816.99    26043.68    908.36 o 
  -5   0   5     2506.87     2304.32     85.26 o 
  -3   0   5      264.61      365.06     14.09 o 
  -1   0   5      203.21      194.40      9.44 o 
   1   0   5     4689.66     4788.09    120.51 o 
   3   0   5       26.48       27.70      6.85 o 
   5   0   5      333.50      310.54     20.38 o 
   7   0   5     1142.69     1157.64     47.80 o 
   9   0   5       36.61       19.33     32.65 o 
 -11   1   5      438.22      416.51     30.56 o 
 -10   1   5      226.86      277.64     24.32 o 
  -9   1   5      109.18       93.09     14.28 o 
  -8   1   5     3314.57     3098.08     72.31 o 
  -7   1   5     1009.65      993.71     31.73 o 
  -6   1   5     2636.48     2662.63     45.85 o 
  -5   1   5     3685.22     3567.63     66.97 o 
  -4   1   5     7752.77     8069.89    154.13 o 
  -3   1   5     2901.71     2980.04     59.33 o 
  -2   1   5    70547.29    72824.15   1254.22 o 
  -1   1   5     1779.40     1711.46     31.95 o 
   0   1   5     1629.56     1665.65     31.49 o 
   1   1   5      199.32      196.82     10.88 o 
   2   1   5       86.87       74.26      5.24 o 
   3   1   5    20285.47    20616.72    358.13 o 
   4   1   5       27.35       60.67     17.60 o 
   5   1   5      151.38      118.99     10.15 o 
   6   1   5      254.69      247.52     14.37 o 
   7   1   5      114.06      112.13     13.15 o 
   8   1   5       17.65        4.12     12.25 o 
   9   1   5        2.71       -7.24     14.02 o 
 -11   2   5      227.96      264.42     26.72 o 
 -10   2   5       39.05       27.28     17.45 o 
  -9   2   5       54.27       34.91     15.01 o 
  -8   2   5      406.76      430.35     19.52 o 
  -7   2   5     2921.86     2858.52     62.04 o 
  -6   2   5     2139.19     2082.37     54.79 o 
  -5   2   5     1365.75     1268.11     27.80 o 
  -4   2   5      913.71      787.32     18.76 o 
  -3   2   5       43.42       83.90      6.33 o 
  -2   2   5    12810.23    12665.18    235.15 o 
  -1   2   5     2070.12     1991.00     36.95 o 
   0   2   5     3715.41     3843.93     68.92 o 
   1   2   5       24.44       23.79      3.94 o 
   2   2   5     3359.09     3322.92     60.48 o 
   3   2   5     1392.90     1369.24     27.39 o 
   4   2   5      463.85      447.57     14.22 o 
   5   2   5      399.47      348.50     15.11 o 
   6   2   5      312.34      297.03     16.07 o 
   7   2   5       16.76       19.30     11.21 o 
   8   2   5      242.79      287.76     18.66 o 
   9   2   5       28.62       -7.50     14.06 o 
 -10   3   5        4.46       -7.30     17.83 o 
  -9   3   5      954.36      929.08     28.65 o 
  -8   3   5      465.45      461.49     19.55 o 
  -7   3   5       20.62       10.61      9.08 o 
  -6   3   5      278.98      299.57     15.31 o 
  -5   3   5     1873.69     1696.01     38.99 o 
  -4   3   5     1985.51     1841.66     39.19 o 
  -3   3   5       26.69       24.85      4.86 o 
  -2   3   5       29.40       54.28      7.78 o 
  -1   3   5      319.11      318.32      8.74 o 
   0   3   5      435.20      450.08     13.14 o 
   1   3   5      835.87      742.80     16.00 o 
   2   3   5    19510.85    20083.58    348.67 o 
   3   3   5     6798.84     6550.95    116.33 o 
   4   3   5      849.92      914.35     23.80 o 
   5   3   5       78.19       54.47      9.26 o 
   6   3   5     3202.61     3081.23     69.68 o 
   7   3   5      245.24      313.33     19.45 o 
   8   3   5      392.75      396.50     20.92 o 
   9   3   5       15.94       24.12     14.83 o 
 -10   4   5      123.38      158.69     22.83 o 
  -9   4   5      442.70      451.36     20.87 o 
  -8   4   5      247.41      233.25     14.27 o 
  -7   4   5     2238.76     2286.97     60.44 o 
  -6   4   5     2103.09     2193.30     57.87 o 
  -5   4   5       22.08       25.64      7.30 o 
  -4   4   5     1763.30     1617.40     32.33 o 
  -3   4   5    12071.62    12878.38    224.46 o 
  -2   4   5    13327.81    13815.62    240.52 o 
  -1   4   5    17346.56    18126.63    360.69 o 
   0   4   5     2692.86     2839.43     51.72 o 
   1   4   5     3593.76     3707.51     67.00 o 
   2   4   5      413.54      383.55     13.26 o 
   3   4   5     9230.93     9127.23    160.96 o 
   4   4   5      397.19      416.03     14.72 o 
   5   4   5       15.36       16.63      8.53 o 
   6   4   5       81.22      115.47     11.89 o 
   7   4   5      635.04      705.67     25.15 o 
   8   4   5        0.09      -16.98     14.13 o 
   9   4   5       16.99       14.71     22.25 o 
 -10   5   5      143.97      178.12     23.45 o 
  -9   5   5      742.90      717.32     36.06 o 
  -8   5   5       15.35       12.37     10.51 o 
  -7   5   5     1070.67     1023.74     30.77 o 
  -6   5   5       37.02       38.53      9.21 o 
  -5   5   5       78.16      115.07      7.62 o 
  -4   5   5      508.96      503.51     13.74 o 
  -3   5   5    16666.56    17553.49    305.39 o 
  -2   5   5     6692.99     6525.23    123.39 o 
  -1   5   5     1428.33     1210.33     26.42 o 
   0   5   5      200.59      193.13      9.21 o 
   1   5   5     1508.39     1349.60     26.83 o 
   2   5   5    14211.98    14432.82    251.82 o 
   3   5   5      225.61      219.73     12.70 o 
   4   5   5      540.18      483.06     19.44 o 
   5   5   5       98.13       79.00      8.65 o 
   6   5   5     1559.09     1511.11     39.43 o 
   7   5   5       59.49       67.57     14.73 o 
   8   5   5      196.36      255.18     22.80 o 
 -10   6   5      689.09      734.92     50.62 o 
  -9   6   5        4.38       13.52     15.73 o 
  -8   6   5     1185.53     1161.64     32.47 o 
  -7   6   5      331.06      341.09     16.39 o 
  -6   6   5     7771.76     7465.93    145.01 o 
  -5   6   5        7.61       22.78      8.07 o 
  -4   6   5      194.66      185.14      8.82 o 
  -3   6   5     6097.85     6094.55    108.79 o 
  -2   6   5     2070.71     2287.16     46.47 o 
  -1   6   5     1236.97     1301.18     28.73 o 
   0   6   5     2495.31     2584.50     55.88 o 
   1   6   5      388.89      453.12     16.79 o 
   2   6   5      982.47      848.50     21.10 o 
   3   6   5     1186.68     1058.00     23.19 o 
   4   6   5      368.73      355.62     15.31 o 
   5   6   5      134.71      112.77     13.21 o 
   6   6   5        2.94        8.41     15.50 o 
   7   6   5      114.38      104.93     19.35 o 
   8   6   5      406.30      450.46     26.13 o 
 -10   7   5        1.43      -22.59     17.76 o 
  -9   7   5      137.25      148.41     17.28 o 
  -8   7   5        0.14       -5.17     11.29 o 
  -7   7   5      992.81     1018.32     28.42 o 
  -6   7   5     2115.59     1949.65     44.07 o 
  -5   7   5      277.31      290.93     13.24 o 
  -4   7   5      114.17       92.80      8.62 o 
  -3   7   5    10473.56    10329.70    181.97 o 
  -2   7   5     1541.07     1550.69     33.54 o 
  -1   7   5     1337.55     1206.12     26.97 o 
   0   7   5        4.12        1.85      6.64 o 
   1   7   5     2610.13     2500.04     50.58 o 
   2   7   5      342.72      378.28     12.77 o 
   3   7   5      205.76      190.42     10.14 o 
   4   7   5     1228.86     1280.77     36.83 o 
   5   7   5      130.85      131.87     12.37 o 
   6   7   5       11.43       30.70     16.04 o 
   7   7   5      114.88      115.68     16.77 o 
   8   7   5      119.34      152.41     26.36 o 
  -9   8   5       17.48       47.12     15.97 o 
  -8   8   5      170.65      176.49     17.92 o 
  -7   8   5     2194.78     2224.39     54.36 o 
  -6   8   5     2234.59     2153.18     50.61 o 
  -5   8   5      448.68      442.88     18.42 o 
  -4   8   5        0.45        5.05      7.66 o 
  -3   8   5        5.14       12.53      7.23 o 
  -2   8   5      426.54      473.51     17.38 o 
  -1   8   5     4575.24     4399.07     85.67 o 
   0   8   5      875.25      778.77     30.38 o 
   1   8   5      102.14      116.11     11.19 o 
   2   8   5      236.90      198.93     12.07 o 
   3   8   5       92.59       97.62     10.41 o 
   4   8   5     1280.57     1185.68     34.80 o 
   5   8   5      144.07      149.76     13.43 o 
   6   8   5       42.84       45.15     14.48 o 
   7   8   5      407.78      438.68     28.13 o 
  -9   9   5       17.16       27.25     15.90 o 
  -8   9   5        2.47        3.46     13.33 o 
  -7   9   5      206.62      215.93     17.12 o 
  -6   9   5      546.35      536.94     22.09 o 
  -5   9   5     1720.07     1782.49     44.86 o 
  -4   9   5      269.54      323.27     22.11 o 
  -3   9   5      216.02      241.67     14.76 o 
  -2   9   5     2176.85     2118.18     59.96 o 
  -1   9   5       66.88       35.19      8.77 o 
   0   9   5       41.32       44.90      9.18 o 
   1   9   5     2660.72     2603.02     58.51 o 
   2   9   5      358.32      373.84     15.78 o 
   3   9   5     1212.64     1089.78     30.30 o 
   4   9   5        4.87       13.22     11.38 o 
   5   9   5     1085.63     1117.01     42.60 o 
   6   9   5       27.70       -2.36     16.82 o 
   7   9   5      514.70      514.78     31.26 o 
  -8  10   5       93.26       95.48     17.51 o 
  -7  10   5        7.91       13.17     13.45 o 
  -6  10   5       98.88      144.78     16.09 o 
  -5  10   5      661.46      667.83     28.69 o 
  -4  10   5      236.53      187.98     12.53 o 
  -3  10   5      750.62      716.44     23.27 o 
  -2  10   5     4299.41     4396.98     94.21 o 
  -1  10   5      546.76      569.58     19.74 o 
   0  10   5      846.97      755.22     24.01 o 
   1  10   5     1438.79     1406.26     36.26 o 
   2  10   5     2026.84     1896.49     61.83 o 
   3  10   5     1362.90     1399.03     37.20 o 
   4  10   5     1109.54     1060.73     45.19 o 
   5  10   5       93.29       95.49     15.00 o 
   6  10   5       56.24       54.25     19.06 o 
   7  10   5       14.22        8.45     18.53 o 
  -8  11   5        0.98       -1.34     16.09 o 
  -7  11   5        1.60       -5.76     14.52 o 
  -6  11   5        1.73      -18.38     12.26 o 
  -5  11   5      219.84      262.31     21.25 o 
  -4  11   5      492.82      465.72     29.29 o 
  -3  11   5        9.61       -1.51     10.12 o 
  -2  11   5      445.53      469.71     30.64 o 
  -1  11   5     1502.63     1313.42     38.31 o 
   0  11   5       15.88       27.55     11.50 o 
   1  11   5     1038.94     1079.06     30.87 o 
   2  11   5      268.50      293.49     16.02 o 
   3  11   5      937.19      948.50     42.02 o 
   4  11   5      195.48      194.89     17.50 o 
   5  11   5      341.28      373.47     40.45 o 
   6  11   5       17.38       36.59     20.29 o 
  -7  12   5      109.64      126.29     21.43 o 
  -6  12   5       76.27       27.01     18.83 o 
  -5  12   5      607.85      660.28     35.80 o 
  -4  12   5       16.47       17.94     13.37 o 
  -3  12   5       23.92       17.07     12.22 o 
  -2  12   5      934.58      999.21     30.19 o 
  -1  12   5        8.70        5.45     11.31 o 
   0  12   5        2.26       15.33     10.91 o 
   1  12   5     1116.56     1086.85     32.03 o 
   2  12   5      206.08      260.99     16.34 o 
   3  12   5      423.57      417.25     19.57 o 
   4  12   5      264.54      276.19     26.98 o 
   5  12   5      183.28      208.02     19.83 o 
  -6  13   5        2.85        8.27     17.60 o 
  -5  13   5       93.06       68.32     18.57 o 
  -4  13   5      482.81      387.87     26.10 o 
  -3  13   5      432.52      350.38     26.50 o 
  -2  13   5      206.67      217.86     16.31 o 
  -1  13   5       38.78       42.40     12.82 o 
   0  13   5      449.81      435.27     20.25 o 
   1  13   5       85.40       85.00     13.64 o 
   2  13   5        0.87      -10.81     11.93 o 
   3  13   5       41.04       53.13     13.71 o 
   4  13   5      157.84      182.86     18.85 o 
  -5  14   5      184.66      237.08     25.16 o 
  -4  14   5       58.51       61.57     19.06 o 
  -3  14   5        9.68        3.78     17.12 o 
  -2  14   5       22.71       10.26     14.99 o 
  -1  14   5      690.99      606.19     34.04 o 
   0  14   5       19.99       30.13     12.80 o 
   1  14   5        1.03        0.79     13.06 o 
   2  14   5      166.09      162.24     17.10 o 
   3  14   5      321.56      315.76     19.97 o 
  -3  15   5      156.00      202.06     28.35 o 
  -2  15   5        1.26       -4.21     16.11 o 
  -1  15   5       89.75       85.33     17.89 o 
   0  15   5      375.22      376.11     23.93 o 
   1  15   5        0.91       -9.38     15.38 o 
 -10   0   6       53.00       29.55     26.12 o 
  -8   0   6       83.66       74.04     18.89 o 
  -6   0   6      280.96      259.49     18.39 o 
  -4   0   6     2406.47     2349.97     70.68 o 
  -2   0   6     3928.36     4123.83    105.21 o 
   0   0   6      176.20      243.67     17.80 o 
   2   0   6     3926.57     3499.10     94.16 o 
   4   0   6       11.17       32.80     14.19 o 
   6   0   6      599.53      555.08     29.98 o 
   8   0   6       17.31       55.77     19.32 o 
 -11   1   6      101.83       98.29     23.48 o 
 -10   1   6       67.30       81.52     31.39 o 
  -9   1   6     1398.86     1405.41     40.29 o 
  -8   1   6       16.27       12.21     11.24 o 
  -7   1   6     1695.16     1649.64     57.46 o 
  -6   1   6        7.98       15.47      7.93 o 
  -5   1   6     2762.50     2779.53     53.80 o 
  -4   1   6    20970.02    22732.82    426.17 o 
  -3   1   6       62.21      104.51      7.21 o 
  -2   1   6     3104.01     3061.02     56.03 o 
  -1   1   6      274.02      387.35     10.43 o 
   0   1   6     1949.20     1815.54     34.76 o 
   1   1   6     4480.88     4794.96     85.94 o 
   2   1   6     2567.82     2536.08     47.54 o 
   3   1   6     5558.01     5286.53     95.13 o 
   4   1   6      466.15      416.09     18.97 o 
   5   1   6     4780.19     4550.02    137.50 o 
   6   1   6      485.39      510.62     20.89 o 
   7   1   6      915.35     1021.99     39.27 o 
   8   1   6       89.92       73.60     14.44 o 
   9   1   6       25.39       -3.30     14.39 o 
 -11   2   6        7.41      -23.52     19.67 o 
 -10   2   6        2.67      -15.11     16.37 o 
  -9   2   6      882.41      860.82     28.07 o 
  -8   2   6       76.91       79.23     13.10 o 
  -7   2   6    10982.65    10484.32    241.04 o 
  -6   2   6     2397.31     2355.84     71.85 o 
  -5   2   6       10.03       23.25      6.86 o 
  -4   2   6      480.62      489.70     16.70 o 
  -3   2   6     8776.64     8601.13    151.55 o 
  -2   2   6     6867.29     7413.98    130.80 o 
  -1   2   6     1555.19     1693.34     32.46 o 
   0   2   6      518.54      459.50     11.84 o 
   1   2   6    31372.46    32382.59    560.25 o 
   2   2   6      131.30      129.61      6.71 o 
   3   2   6      452.54      381.60     11.26 o 
   4   2   6      816.88      753.29     20.23 o 
   5   2   6     1625.24     1539.94     55.94 o 
   6   2   6      931.23      866.69     41.92 o 
   7   2   6       57.44       76.80     12.61 o 
   8   2   6        3.41       -2.07     12.53 o 
 -10   3   6      247.70      242.09     23.89 o 
  -9   3   6      334.31      312.09     18.79 o 
  -8   3   6      598.30      535.38     22.75 o 
  -7   3   6      379.77      390.36     22.92 o 
  -6   3   6       26.72       25.30      9.23 o 
  -5   3   6     1734.56     1751.32     41.45 o 
  -4   3   6    17373.75    16677.94    292.31 o 
  -3   3   6    44184.87    46834.69    863.13 o 
  -2   3   6     5405.19     5544.84     98.72 o 
  -1   3   6       41.20       66.04      8.22 o 
   0   3   6     3934.64     3959.98     71.41 o 
   1   3   6    14324.08    14519.31    253.06 o 
   2   3   6     5895.49     6002.64    107.08 o 
   3   3   6      838.29      779.79     20.03 o 
   4   3   6      163.09      136.19      8.89 o 
   5   3   6       33.93       30.55     10.44 o 
   6   3   6      914.19      953.65     38.18 o 
   7   3   6      294.51      249.51     17.02 o 
   8   3   6      186.50      182.80     20.17 o 
 -10   4   6       66.51       72.44     16.77 o 
  -9   4   6      318.76      308.83     18.56 o 
  -8   4   6     7000.71     7156.83    198.43 o 
  -7   4   6      452.00      368.30     16.67 o 
  -6   4   6     1596.29     1560.50     41.82 o 
  -5   4   6     1233.75     1265.43     30.48 o 
  -4   4   6     5185.63     5217.51    101.79 o 
  -3   4   6     2825.15     2715.93     50.65 o 
  -2   4   6      358.76      314.32      8.98 o 
  -1   4   6     2930.38     2793.95     55.34 o 
   0   4   6     5932.14     6160.32    109.39 o 
   1   4   6     1525.85     1420.88     28.27 o 
   2   4   6     1749.68     1636.34     32.42 o 
   3   4   6     1321.27     1199.49     25.36 o 
   4   4   6      910.78      856.90     22.69 o 
   5   4   6      308.21      350.02     28.62 o 
   6   4   6      105.46      110.57     12.75 o 
   7   4   6       61.56       62.56     14.89 o 
   8   4   6        4.97        8.64     15.24 o 
 -10   5   6       62.14       63.18     20.77 o 
  -9   5   6       78.48       94.08     18.56 o 
  -8   5   6      970.42     1140.54     35.13 o 
  -7   5   6      295.08      327.96     16.31 o 
  -6   5   6      257.61      268.97     19.72 o 
  -5   5   6      161.43      139.71     11.15 o 
  -4   5   6      771.54      601.72     15.50 o 
  -3   5   6    10666.04    10428.40    183.21 o 
  -2   5   6       41.27       46.65      6.46 o 
  -1   5   6        2.88        9.94      5.87 o 
   0   5   6        1.82        9.46      3.75 o 
   1   5   6     6551.30     6368.41    113.31 o 
   2   5   6     3298.07     3433.29     63.42 o 
   3   5   6        6.51       -0.32      5.37 o 
   4   5   6      125.30      123.27     14.80 o 
   5   5   6       25.81       23.76     10.82 o 
   6   5   6     1286.08     1252.06     44.80 o 
   7   5   6      129.14       95.92     16.28 o 
   8   5   6        6.14       22.89     16.01 o 
 -10   6   6       13.44       -2.06     15.96 o 
  -9   6   6       51.13       15.17     15.27 o 
  -8   6   6       29.45       14.48     13.33 o 
  -7   6   6      294.52      300.48     15.62 o 
  -6   6   6      353.23      386.49     16.43 o 
  -5   6   6     1818.47     1766.19     39.89 o 
  -4   6   6        4.60        5.52      6.11 o 
  -3   6   6      207.81      162.47      7.61 o 
  -2   6   6      573.92      674.84     18.16 o 
  -1   6   6     4293.81     4102.61     79.95 o 
   0   6   6     1099.28     1060.15     24.80 o 
   1   6   6     3897.82     3845.86     70.30 o 
   2   6   6       49.94       47.82      7.39 o 
   3   6   6      715.85      693.72     19.17 o 
   4   6   6      310.48      306.03     14.62 o 
   5   6   6        0.70        5.10     11.25 o 
   6   6   6       10.11        4.65     12.87 o 
   7   6   6       23.37        5.96     16.44 o 
   8   6   6       39.86       53.73     19.96 o 
  -9   7   6       72.33       52.85     15.61 o 
  -8   7   6     1567.03     1696.80     45.24 o 
  -7   7   6      470.14      500.82     19.67 o 
  -6   7   6       86.83       93.82     11.23 o 
  -5   7   6      711.24      716.30     25.50 o 
  -4   7   6      170.15      146.43     10.09 o 
  -3   7   6     1680.42     1518.58     33.60 o 
  -2   7   6       10.42       15.01      6.85 o 
  -1   7   6       21.98       27.41      6.50 o 
   0   7   6      615.70      591.86     18.81 o 
   1   7   6        6.82       21.53      7.65 o 
   2   7   6      196.84      201.69     10.13 o 
   3   7   6       17.09       12.63      8.53 o 
   4   7   6        7.83       12.89      9.96 o 
   5   7   6     1782.42     1721.77     48.66 o 
   6   7   6     1617.46     1665.08     49.36 o 
   7   7   6       67.78       60.52     15.99 o 
  -9   8   6      418.20      411.66     28.59 o 
  -8   8   6      891.90      912.54     31.31 o 
  -7   8   6     1039.57     1101.80     33.67 o 
  -6   8   6     1195.36     1133.02     33.29 o 
  -5   8   6      627.26      593.37     21.73 o 
  -4   8   6       16.70       13.39      8.21 o 
  -3   8   6      501.85      477.94     15.93 o 
  -2   8   6      774.57      771.81     20.53 o 
  -1   8   6     3017.50     2861.63     91.83 o 
   0   8   6     4773.91     4579.39     96.72 o 
   1   8   6      769.99      778.32     30.98 o 
   2   8   6     1935.26     1922.15     45.65 o 
   3   8   6      722.68      730.61     25.23 o 
   4   8   6      832.73      851.46     35.18 o 
   5   8   6      881.13      793.92     26.32 o 
   6   8   6       73.75       70.04     15.87 o 
   7   8   6       86.67      106.89     18.63 o 
  -9   9   6       38.99       44.03     18.91 o 
  -8   9   6      488.61      433.40     24.24 o 
  -7   9   6      477.32      512.06     23.44 o 
  -6   9   6       62.03       33.05     12.26 o 
  -5   9   6      273.91      245.40     18.01 o 
  -4   9   6     1474.00     1632.15     37.66 o 
  -3   9   6      867.81      836.10     22.79 o 
  -2   9   6     2842.71     2693.72     60.57 o 
  -1   9   6      162.91      174.71     13.42 o 
   0   9   6     2462.44     2336.98     70.31 o 
   1   9   6      717.98      743.93     25.06 o 
   2   9   6      671.76      614.91     21.19 o 
   3   9   6        0.15      -12.03      9.26 o 
   4   9   6       34.35       34.11     12.68 o 
   5   9   6      405.99      477.40     23.90 o 
   6   9   6      514.00      540.68     30.69 o 
   7   9   6       28.41       31.13     19.25 o 
  -8  10   6       21.25       45.33     15.75 o 
  -7  10   6     1657.58     1637.94     50.70 o 
  -6  10   6       63.50       92.43     14.02 o 
  -5  10   6       25.43       24.81     13.47 o 
  -4  10   6        5.10       -3.93     11.07 o 
  -3  10   6       16.59       19.23     10.35 o 
  -2  10   6       93.37       88.79     11.25 o 
  -1  10   6      505.13      538.02     19.91 o 
   0  10   6      631.68      637.70     22.07 o 
   1  10   6      875.69      843.37     31.07 o 
   2  10   6      100.56       90.93     11.72 o 
   3  10   6      203.63      246.31     15.29 o 
   4  10   6      283.87      257.92     18.81 o 
   5  10   6      316.59      286.64     22.06 o 
   6  10   6        1.76       -1.42     18.42 o 
  -7  11   6        2.37       -4.52     14.17 o 
  -6  11   6       62.73      101.14     16.84 o 
  -5  11   6      120.92      136.24     17.05 o 
  -4  11   6      600.07      702.99     33.90 o 
  -3  11   6      322.53      296.97     17.10 o 
  -2  11   6      395.83      397.58     21.13 o 
  -1  11   6       23.72       27.47     10.87 o 
   0  11   6      872.96      855.23     26.98 o 
   1  11   6      484.93      457.39     19.41 o 
   2  11   6       68.48       69.86     12.26 o 
   3  11   6       15.10        2.32     10.91 o 
   4  11   6       46.70       56.04     14.61 o 
   5  11   6       57.18       56.44     15.61 o 
  -7  12   6        3.12       18.68     19.11 o 
  -6  12   6       79.11      122.74     19.97 o 
  -5  12   6      125.84      109.59     17.59 o 
  -4  12   6      684.75      646.71     27.65 o 
  -3  12   6      220.74      218.32     25.09 o 
  -2  12   6      676.58      653.64     32.78 o 
  -1  12   6       45.86       43.56     12.72 o 
   0  12   6       62.43       67.39     14.05 o 
   1  12   6       21.66       21.98     11.69 o 
   2  12   6      639.99      621.00     24.60 o 
   3  12   6       61.69       47.16     12.99 o 
   4  12   6      187.50      149.84     17.85 o 
   5  12   6        0.70        0.90     15.54 o 
  -6  13   6       81.91      109.67     22.42 o 
  -5  13   6        4.22        6.40     17.46 o 
  -4  13   6       83.25       93.29     20.92 o 
  -3  13   6       67.36       73.01     14.80 o 
  -2  13   6       43.89       58.77     15.22 o 
  -1  13   6       83.71       97.95     14.36 o 
   0  13   6       29.90       37.76     12.89 o 
   1  13   6      183.39      141.90     15.41 o 
   2  13   6      260.08      260.95     17.96 o 
   3  13   6        9.98       -8.55     14.39 o 
   4  13   6      114.33       78.88     17.42 o 
  -4  14   6      179.28      201.61     37.20 o 
  -3  14   6       27.62       46.03     18.12 o 
  -2  14   6      330.91      343.99     26.50 o 
  -1  14   6       12.72       22.76     13.59 o 
   0  14   6      223.99      234.54     17.67 o 
   1  14   6       25.96       12.48     13.50 o 
   2  14   6      161.60      216.50     17.98 o 
  -2  15   6       10.36        1.62     17.87 o 
  -1  15   6       22.23       37.50     22.11 o 
  -9   0   7       40.98       72.28     21.28 o 
  -7   0   7     2297.76     2338.53     80.50 o 
  -5   0   7    24993.62    26740.05    775.76 o 
  -3   0   7     8345.56     8133.11    204.05 o 
  -1   0   7     2569.32     2680.17     70.69 o 
   1   0   7       35.87       45.44      9.90 o 
   3   0   7     3929.59     3648.79     95.43 o 
   5   0   7    10520.91     9671.03    476.79 o 
   7   0   7       19.06       -3.30     37.05 o 
 -10   1   7      173.82      166.69     18.97 o 
  -9   1   7     1812.65     1839.93     45.69 o 
  -8   1   7      190.35      163.60     14.83 o 
  -7   1   7        3.06        6.48     10.65 o 
  -6   1   7      345.55      313.81     15.62 o 
  -5   1   7     1577.46     1575.99     36.16 o 
  -4   1   7     6715.21     7084.09    150.12 o 
  -3   1   7      805.62      841.87     19.38 o 
  -2   1   7      248.99      196.15      7.94 o 
  -1   1   7     3290.91     3313.72     60.87 o 
   0   1   7    43923.02    44316.02    765.42 o 
   1   1   7       82.03       83.86      6.58 o 
   2   1   7     4199.57     4092.40     74.80 o 
   3   1   7      199.04      211.59      9.21 o 
   4   1   7       34.59       25.70      8.64 o 
   5   1   7     2769.23     2502.73    152.75 o 
   6   1   7     1358.68     1214.08     48.12 o 
   7   1   7        0.91        4.59     13.33 o 
   8   1   7      132.86      152.59     16.61 o 
 -10   2   7      443.04      413.50     23.18 o 
  -9   2   7      270.68      284.41     18.56 o 
  -8   2   7       59.26       56.17     12.78 o 
  -7   2   7      846.87      866.25     28.71 o 
  -6   2   7     5112.20     5066.12     94.16 o 
  -5   2   7       62.76       77.50      8.29 o 
  -4   2   7     5479.73     5288.19    103.74 o 
  -3   2   7      360.52      281.08      9.58 o 
  -2   2   7     3909.58     3795.76     69.15 o 
  -1   2   7     4468.14     4794.43     86.21 o 
   0   2   7      354.75      407.13     11.57 o 
   1   2   7       38.10       28.20      5.42 o 
   2   2   7      610.39      632.96     19.25 o 
   3   2   7      507.47      506.49     14.30 o 
   4   2   7     1403.80     1308.04     33.66 o 
   5   2   7      450.22      453.36     18.22 o 
   6   2   7        0.19       -2.88     10.49 o 
   7   2   7        1.80        9.17     16.27 o 
   8   2   7       16.02       23.31     16.68 o 
 -10   3   7      651.59      640.76     25.97 o 
  -9   3   7      869.08      874.80     29.03 o 
  -8   3   7     2063.12     2088.32     49.70 o 
  -7   3   7       48.59       35.80     14.23 o 
  -6   3   7      457.63      418.31     20.13 o 
  -5   3   7     2823.69     2695.32     52.62 o 
  -4   3   7     4293.83     4246.49     85.41 o 
  -3   3   7      323.97      343.62     12.81 o 
  -2   3   7     2704.53     2785.94     52.16 o 
  -1   3   7     3597.96     3488.90     63.85 o 
   0   3   7      360.65      391.80     11.34 o 
   1   3   7        6.25        9.55      5.04 o 
   2   3   7     3052.56     2979.65     55.77 o 
   3   3   7      414.10      463.92     13.46 o 
   4   3   7      856.04      784.52     26.41 o 
   5   3   7      107.31      125.40     19.09 o 
   6   3   7      758.53      773.06     26.88 o 
   7   3   7      213.14      206.27     18.71 o 
   8   3   7       34.69       56.24     18.70 o 
 -10   4   7        6.70       33.04     16.30 o 
  -9   4   7      275.23      296.20     24.32 o 
  -8   4   7      532.30      483.22     44.13 o 
  -7   4   7        1.67       13.58     11.79 o 
  -6   4   7      809.46      744.89     22.51 o 
  -5   4   7    13162.64    13094.40    248.76 o 
  -4   4   7      374.56      424.46     14.89 o 
  -3   4   7      185.32      153.95      7.18 o 
  -2   4   7     3368.91     3242.54     59.88 o 
  -1   4   7       85.79       67.06      5.75 o 
   0   4   7      810.02      828.95     18.73 o 
   1   4   7      220.22      223.80      8.76 o 
   2   4   7     1125.52     1144.82     24.75 o 
   3   4   7      578.44      541.30     19.85 o 
   4   4   7     1119.61      963.69     25.29 o 
   5   4   7      972.35      922.81     29.77 o 
   6   4   7       61.53       95.26     20.00 o 
   7   4   7      123.47      127.83     19.66 o 
   8   4   7       93.58       99.49     18.44 o 
 -10   5   7     1148.82     1102.38     38.78 o 
  -9   5   7        4.00       -9.49     13.10 o 
  -8   5   7     2116.20     2107.19     57.51 o 
  -7   5   7      150.78      132.70     12.79 o 
  -6   5   7       80.14       62.81     10.57 o 
  -5   5   7     1283.21     1270.71     37.02 o 
  -4   5   7     2242.69     2060.11     40.56 o 
  -3   5   7     2532.85     2461.97     46.94 o 
  -2   5   7      919.47      968.67     23.67 o 
  -1   5   7     5133.59     5325.78    102.51 o 
   0   5   7     9075.78     9252.38    163.21 o 
   1   5   7    11040.52    10945.54    192.50 o 
   2   5   7     1301.59     1177.17     39.57 o 
   3   5   7      117.40      119.06      8.04 o 
   4   5   7     1640.42     1624.28     40.79 o 
   5   5   7      105.94      126.18     14.80 o 
   6   5   7      274.72      266.69     19.16 o 
   7   5   7      519.24      486.68     25.35 o 
 -10   6   7      272.56      286.16     24.75 o 
  -9   6   7       13.03      -13.24     14.07 o 
  -8   6   7      645.22      647.31     26.06 o 
  -7   6   7        2.50       -0.32     10.04 o 
  -6   6   7      127.51      115.90     11.84 o 
  -5   6   7      998.87      961.58     28.29 o 
  -4   6   7     4886.11     4652.97    109.49 o 
  -3   6   7       62.54      123.44      9.43 o 
  -2   6   7     1700.26     1602.44     35.25 o 
  -1   6   7     1798.34     1863.15     39.83 o 
   0   6   7     1770.91     1796.70     38.77 o 
   1   6   7      787.25      797.52     20.49 o 
   2   6   7      768.03      760.57     27.79 o 
   3   6   7       10.31       21.37      7.81 o 
   4   6   7     4151.52     4107.44     89.63 o 
   5   6   7      186.68      177.09     15.92 o 
   6   6   7      313.38      349.79     34.66 o 
   7   6   7       18.31       -4.55     14.81 o 
  -9   7   7       35.86       36.03     15.76 o 
  -8   7   7        6.53       20.14     15.79 o 
  -7   7   7      137.16      151.80     15.31 o 
  -6   7   7      915.34      830.40     27.41 o 
  -5   7   7       20.50       47.00     10.70 o 
  -4   7   7     2441.46     2291.00     53.82 o 
  -3   7   7     2988.82     2903.84     64.00 o 
  -2   7   7        1.28        4.29      7.35 o 
  -1   7   7     4967.25     4861.60     94.48 o 
   0   7   7     1412.66     1299.09     58.23 o 
   1   7   7     4174.00     4167.85    125.46 o 
   2   7   7       35.37       18.84      9.06 o 
   3   7   7       37.58       28.60      9.48 o 
   4   7   7       55.40       42.28     12.36 o 
   5   7   7       37.23       36.92     13.39 o 
   6   7   7        2.75        1.67     14.09 o 
   7   7   7      131.40      138.17     19.09 o 
  -9   8   7        1.48       10.27     18.49 o 
  -8   8   7      233.96      214.87     18.47 o 
  -7   8   7        1.56       -0.82     12.82 o 
  -6   8   7      514.88      587.13     31.94 o 
  -5   8   7     2651.20     2625.40     63.87 o 
  -4   8   7        0.32        8.78      9.66 o 
  -3   8   7       42.16       37.52      9.31 o 
  -2   8   7     1431.57     1421.18     45.10 o 
  -1   8   7     1983.21     1890.04     56.96 o 
   0   8   7      796.59      731.38     22.83 o 
   1   8   7      521.86      507.90     18.80 o 
   2   8   7       18.46       25.54      9.56 o 
   3   8   7       10.11        0.74     11.08 o 
   4   8   7      677.30      778.25     46.03 o 
   5   8   7      114.74      153.95     32.35 o 
   6   8   7       25.41       20.08     17.63 o 
  -8   9   7        4.45      -13.71     14.17 o 
  -7   9   7      627.40      676.06     26.88 o 
  -6   9   7      221.19      204.64     16.37 o 
  -5   9   7     1351.11     1294.72     36.23 o 
  -4   9   7      244.13      273.38     15.51 o 
  -3   9   7      407.56      403.90     20.65 o 
  -2   9   7        4.92       -2.63     10.81 o 
  -1   9   7      366.84      420.30     17.58 o 
   0   9   7     2263.21     2313.55     54.22 o 
   1   9   7      142.84      180.80     14.77 o 
   2   9   7        1.35        1.68      9.91 o 
   3   9   7      351.86      334.91     19.52 o 
   4   9   7       10.56        7.43     12.13 o 
   5   9   7      557.71      560.41     30.85 o 
   6   9   7        2.54        0.61     17.87 o 
  -8  10   7       11.95       23.09     16.20 o 
  -7  10   7      160.35      115.40     16.68 o 
  -6  10   7     1649.65     1655.43     45.25 o 
  -5  10   7     1317.89     1281.52     40.56 o 
  -4  10   7     1615.07     1722.81     48.96 o 
  -3  10   7      667.88      757.40     26.22 o 
  -2  10   7      241.59      248.40     15.01 o 
  -1  10   7        2.73       -9.22     10.07 o 
   0  10   7       39.74       51.53     11.12 o 
   1  10   7      321.95      299.68     17.18 o 
   2  10   7       10.98       26.05     10.93 o 
   3  10   7      903.72      828.02     30.55 o 
   4  10   7        3.72       28.50     14.40 o 
   5  10   7       15.36        9.92     17.44 o 
  -7  11   7      188.03      194.46     21.54 o 
  -6  11   7       39.47       19.68     15.36 o 
  -5  11   7       74.60       81.35     16.54 o 
  -4  11   7       84.10       80.74     15.77 o 
  -3  11   7      519.56      496.52     20.94 o 
  -2  11   7      290.75      278.95     18.31 o 
  -1  11   7      881.55      973.28     29.66 o 
   0  11   7       32.17       16.09     12.31 o 
   1  11   7       85.76       58.77     12.08 o 
   2  11   7      300.21      264.82     16.64 o 
   3  11   7       15.04       27.68     14.09 o 
   4  11   7       13.27        5.09     15.01 o 
   5  11   7      139.00      129.87     22.15 o 
  -6  12   7      388.83      441.23     26.39 o 
  -5  12   7      178.76      202.83     20.07 o 
  -4  12   7       47.63       62.82     17.56 o 
  -3  12   7      545.42      545.52     26.15 o 
  -2  12   7      105.31      108.28     14.28 o 
  -1  12   7      354.68      357.28     20.65 o 
   0  12   7      364.68      334.86     20.66 o 
   1  12   7       23.54       31.74     12.50 o 
   2  12   7       64.83       60.53     13.24 o 
   3  12   7      881.38      892.38     51.06 o 
   4  12   7        1.73        2.34     15.22 o 
  -5  13   7       16.33        9.94     25.81 o 
  -4  13   7      221.33      235.13     20.81 o 
  -3  13   7      233.11      223.40     20.10 o 
  -2  13   7        0.49       12.26     13.15 o 
  -1  13   7       68.55       37.57     15.07 o 
   0  13   7      390.54      427.56     21.03 o 
   1  13   7      367.73      301.07     19.08 o 
   2  13   7        2.18       18.88     14.47 o 
   3  13   7       21.58        4.35     15.50 o 
  -4  14   7       90.36      113.98     21.22 o 
  -3  14   7        8.43      -13.30     18.11 o 
  -2  14   7        5.42        0.71     14.08 o 
  -1  14   7      687.17      695.41     27.27 o 
   0  14   7        1.68       -3.82     13.39 o 
   1  14   7        1.10       10.33     14.36 o 
 -10   0   8     1304.74     1435.73    105.80 o 
  -8   0   8       24.34       10.66     16.44 o 
  -6   0   8     4279.35     4685.92    147.21 o 
  -4   0   8       24.04       10.11      7.45 o 
  -2   0   8    33445.73    33953.54    831.02 o 
   0   0   8     1074.55     1051.86     33.00 o 
   2   0   8        8.74        2.59      8.80 o 
   4   0   8     1072.81      936.42     70.75 o 
   6   0   8      493.62      471.53     44.52 o 
   8   0   8        3.30        8.08     19.45 o 
 -10   1   8      108.75       97.17     17.27 o 
  -9   1   8     1316.65     1425.19     38.90 o 
  -8   1   8       15.82        4.17     11.13 o 
  -7   1   8      868.72      858.89     36.28 o 
  -6   1   8     1136.47     1140.20     32.02 o 
  -5   1   8    11145.04    11187.36    214.11 o 
  -4   1   8        0.21       -3.46      4.60 o 
  -3   1   8     2042.58     2076.85     40.81 o 
  -2   1   8     4176.90     4267.08     77.83 o 
  -1   1   8      160.87      169.48     11.52 o 
   0   1   8      686.49      662.58     17.00 o 
   1   1   8     6488.11     6619.85    118.68 o 
   2   1   8      595.68      562.09     15.63 o 
   3   1   8     1508.64     1497.30     34.17 o 
   4   1   8      173.67      187.66     12.90 o 
   5   1   8     2411.00     2078.70     62.31 o 
   6   1   8       39.77       29.35     11.72 o 
   7   1   8       19.40       38.89     13.33 o 
   8   1   8        4.65       -5.61     13.35 o 
 -10   2   8        0.53      -20.72     13.81 o 
  -9   2   8      277.84      306.05     19.32 o 
  -8   2   8      110.21      111.86     14.43 o 
  -7   2   8      790.24      814.52     25.87 o 
  -6   2   8        9.65        4.72      9.75 o 
  -5   2   8     3286.17     3186.05     84.74 o 
  -4   2   8      128.73      157.13     10.20 o 
  -3   2   8       81.55       86.12      7.76 o 
  -2   2   8       45.05       17.31      5.67 o 
  -1   2   8    13108.12    13347.54    233.79 o 
   0   2   8       91.91       77.41      7.91 o 
   1   2   8       10.09       12.80      5.82 o 
   2   2   8      194.86      187.63      9.27 o 
   3   2   8     4554.61     4367.23     86.41 o 
   4   2   8      451.11      461.22     24.25 o 
   5   2   8       82.73      101.99     13.04 o 
   6   2   8       18.23       17.64     11.78 o 
   7   2   8      587.98      584.43     31.65 o 
 -10   3   8       44.22       21.02     15.27 o 
  -9   3   8      155.47      160.22     22.22 o 
  -8   3   8        3.16      -10.91     13.82 o 
  -7   3   8     1106.40     1099.70     33.74 o 
  -6   3   8     7282.00     7039.47    150.44 o 
  -5   3   8       16.78       26.46      8.09 o 
  -4   3   8      606.24      589.13     24.03 o 
  -3   3   8     1672.50     1542.42     31.58 o 
  -2   3   8     4111.23     3679.52     67.68 o 
  -1   3   8     8100.51     8287.54    146.73 o 
   0   3   8     3830.24     3933.28     71.98 o 
   1   3   8     1691.66     1669.95     33.85 o 
   2   3   8      261.75      269.66     11.01 o 
   3   3   8     1547.78     1590.52     36.09 o 
   4   3   8     1219.40     1221.59     33.15 o 
   5   3   8      635.52      567.92     21.06 o 
   6   3   8      276.70      252.36     19.33 o 
   7   3   8      137.42      159.11     18.67 o 
 -10   4   8      896.18      890.99     31.33 o 
  -9   4   8      144.47      148.95     16.48 o 
  -8   4   8       84.58      112.87     19.95 o 
  -7   4   8       99.12      117.99     15.03 o 
  -6   4   8      733.44      746.76     35.02 o 
  -5   4   8      127.54      167.72     16.48 o 
  -4   4   8      172.02      177.54     13.77 o 
  -3   4   8     1756.02     1860.45     37.06 o 
  -2   4   8     4899.64     4800.05     87.03 o 
  -1   4   8     1264.25     1330.41     27.86 o 
   0   4   8      151.56      164.54      8.25 o 
   1   4   8      167.71      140.63      8.21 o 
   2   4   8      145.96      149.01     13.24 o 
   3   4   8     1743.16     1747.81     39.22 o 
   4   4   8     1176.28     1233.11     33.66 o 
   5   4   8      148.96      135.55     14.84 o 
   6   4   8        7.23       13.97     13.33 o 
   7   4   8       29.58       26.20     15.36 o 
 -10   5   8      477.87      454.96     26.14 o 
  -9   5   8      189.04      221.07     18.43 o 
  -8   5   8      170.04      196.67     17.45 o 
  -7   5   8     2381.84     2381.92     87.16 o 
  -6   5   8     3936.86     4039.98     83.05 o 
  -5   5   8       59.65      100.12     10.38 o 
  -4   5   8     1880.73     1733.71     47.82 o 
  -3   5   8     1266.51     1210.94     38.97 o 
  -2   5   8       12.91       25.78      7.59 o 
  -1   5   8     1572.22     1481.29     33.41 o 
   0   5   8     1103.55     1169.01     26.10 o 
   1   5   8     1383.40     1276.47     27.30 o 
   2   5   8     4163.59     4103.01     87.61 o 
   3   5   8     1274.67     1331.46     34.97 o 
   4   5   8      216.02      195.33     15.76 o 
   5   5   8        7.29       18.66     12.91 o 
   6   5   8      313.94      336.42     25.91 o 
   7   5   8       36.35       39.81     17.00 o 
  -9   6   8      252.64      226.27     34.41 o 
  -8   6   8      100.00      128.02     29.71 o 
  -7   6   8      727.34      753.78     38.35 o 
  -6   6   8      115.03      116.09     19.11 o 
  -5   6   8     2272.48     2154.75     52.04 o 
  -4   6   8      344.09      340.35     18.97 o 
  -3   6   8     3612.53     3586.32     77.25 o 
  -2   6   8       58.93       40.16      8.37 o 
  -1   6   8     8605.27     8237.61    168.65 o 
   0   6   8      577.76      577.92     21.30 o 
   1   6   8       72.22       80.73      9.93 o 
   2   6   8      170.11      134.98     11.76 o 
   3   6   8      118.22      128.58     14.53 o 
   4   6   8       13.40       16.94     11.78 o 
   5   6   8      172.52      172.93     16.80 o 
   6   6   8      264.38      247.32     20.18 o 
   7   6   8       46.89       36.33     16.19 o 
  -9   7   8      868.94      813.57     50.94 o 
  -8   7   8      217.91      240.73     21.49 o 
  -7   7   8       27.62       35.55     13.90 o 
  -6   7   8     3171.22     2915.64     68.22 o 
  -5   7   8     2794.07     2833.70     65.98 o 
  -4   7   8     1454.19     1429.11     37.60 o 
  -3   7   8     1377.05     1323.77     33.87 o 
  -2   7   8     3346.92     3271.61     71.44 o 
  -1   7   8      327.51      314.80     15.01 o 
   0   7   8      350.16      331.66     15.13 o 
   1   7   8      731.43      720.17     25.01 o 
   2   7   8     1665.68     1754.74     48.77 o 
   3   7   8      127.38      105.38     13.92 o 
   4   7   8      143.64      156.74     15.92 o 
   5   7   8       28.44       40.49     17.27 o 
   6   7   8      226.17      182.38     22.90 o 
  -9   8   8       39.12       39.13     18.75 o 
  -8   8   8        0.03       11.55     16.07 o 
  -7   8   8     1739.86     1661.98     45.71 o 
  -6   8   8      676.64      631.07     27.37 o 
  -5   8   8       49.35       53.44     12.03 o 
  -4   8   8      249.49      264.23     15.57 o 
  -3   8   8       80.19       60.41     10.85 o 
  -2   8   8      534.76      543.19     19.91 o 
  -1   8   8     1622.48     1696.57     45.67 o 
   0   8   8      865.16      844.69     25.69 o 
   1   8   8       25.59       29.67     10.23 o 
   2   8   8     1100.20     1095.06     38.68 o 
   3   8   8       66.11       66.18     13.97 o 
   4   8   8      229.25      282.18     19.85 o 
   5   8   8       81.62      106.17     19.65 o 
   6   8   8      241.11      256.99     25.12 o 
  -8   9   8      406.56      390.99     26.12 o 
  -7   9   8      413.38      374.64     24.27 o 
  -6   9   8        4.04       20.74     13.33 o 
  -5   9   8      544.04      512.79     21.82 o 
  -4   9   8      477.41      493.14     23.04 o 
  -3   9   8       10.01       14.99     12.94 o 
  -2   9   8       46.44       32.62     10.84 o 
  -1   9   8      822.94      823.75     26.89 o 
   0   9   8      925.26      935.33     28.31 o 
   1   9   8        0.03       -8.01     10.42 o 
   2   9   8        8.68       23.16     11.46 o 
   3   9   8      280.76      342.69     26.54 o 
   4   9   8       37.45       34.52     14.63 o 
   5   9   8        0.18      -21.24     17.50 o 
  -8  10   8       79.28       48.75     18.29 o 
  -7  10   8      461.90      487.41     32.28 o 
  -6  10   8      579.42      561.52     35.73 o 
  -5  10   8        1.28       -7.13     13.86 o 
  -4  10   8       62.54       76.92     15.04 o 
  -3  10   8       10.21       35.48     13.17 o 
  -2  10   8      554.54      567.25     21.69 o 
  -1  10   8      270.30      327.18     17.37 o 
   0  10   8      254.43      251.18     16.12 o 
   1  10   8       83.75       83.06     13.20 o 
   2  10   8      334.66      418.30     19.95 o 
   3  10   8      128.92       95.66     16.59 o 
   4  10   8      188.72      205.63     19.55 o 
   5  10   8       54.57       50.94     20.10 o 
  -7  11   8       29.21       49.03     17.63 o 
  -6  11   8      198.37      215.41     21.04 o 
  -5  11   8      488.07      460.78     25.60 o 
  -4  11   8      767.32      811.11     31.52 o 
  -3  11   8        1.17       -0.45     13.19 o 
  -2  11   8      195.14      154.37     15.69 o 
  -1  11   8      490.85      442.45     20.74 o 
   0  11   8      831.19      846.56     32.31 o 
   1  11   8      163.78      180.37     23.65 o 
   2  11   8       32.40       32.79     12.76 o 
   3  11   8      561.15      503.90     33.64 o 
   4  11   8       12.43       15.72     16.83 o 
  -6  12   8      855.78      881.01     53.95 o 
  -5  12   8      152.34      117.68     18.53 o 
  -4  12   8        0.41        3.29     17.73 o 
  -3  12   8       55.86       37.78     15.36 o 
  -2  12   8     1312.92     1340.47     41.95 o 
  -1  12   8      101.47      101.63     14.54 o 
   0  12   8      301.45      334.00     19.67 o 
   1  12   8       26.43       20.02     13.27 o 
   2  12   8      170.38      200.11     17.45 o 
   3  12   8      246.84      281.25     22.48 o 
  -5  13   8      222.79      266.89     22.73 o 
  -4  13   8      367.73      416.26     25.74 o 
  -3  13   8      241.82      211.59     20.41 o 
  -2  13   8        0.76       -0.13     15.20 o 
  -1  13   8      246.50      272.75     19.47 o 
   0  13   8        2.21        8.91     13.65 o 
   1  13   8      131.21      145.60     16.94 o 
   2  13   8      274.62      255.95     22.12 o 
  -2  14   8      444.90      474.81     26.78 o 
  -1  14   8       11.85        2.70     15.25 o 
  -9   0   9        9.14      -25.91     17.28 o 
  -7   0   9     5539.60     5721.10    220.93 o 
  -5   0   9       49.85       38.28     16.78 o 
  -3   0   9     7763.81     7779.03    196.41 o 
  -1   0   9      142.11      119.65     11.56 o 
   1   0   9     1377.13     1306.27     40.19 o 
   3   0   9      248.87      209.95     23.03 o 
   5   0   9       10.27       19.17     16.21 o 
   7   0   9     2067.14     2064.88     76.91 o 
 -10   1   9      235.62      256.40     24.38 o 
  -9   1   9        0.01       -0.51     13.60 o 
  -8   1   9     2250.26     2316.77     50.48 o 
  -7   1   9      514.90      538.71     27.10 o 
  -6   1   9       40.10       33.80     12.03 o 
  -5   1   9       22.70       31.49     11.53 o 
  -4   1   9     6176.54     5972.15    117.14 o 
  -3   1   9     3492.18     3451.99     64.66 o 
  -2   1   9      138.98      112.13      7.84 o 
  -1   1   9       29.37       31.23      6.63 o 
   0   1   9     2568.20     2512.15     48.73 o 
   1   1   9     1367.64     1291.23     28.42 o 
   2   1   9     1928.40     1869.09     38.27 o 
   3   1   9       30.15       32.01      9.36 o 
   4   1   9      640.40      666.12     22.82 o 
   5   1   9      121.16      130.04     13.46 o 
   6   1   9      176.18      153.31     15.43 o 
   7   1   9       26.29       48.49     15.14 o 
 -10   2   9      110.90      114.02     17.44 o 
  -9   2   9        0.80       -8.37     12.73 o 
  -8   2   9     2370.25     2295.47     66.35 o 
  -7   2   9       17.22       15.57     11.77 o 
  -6   2   9      249.67      223.61     14.77 o 
  -5   2   9      144.34      175.12     14.73 o 
  -4   2   9     2435.97     2326.90     57.70 o 
  -3   2   9       28.20       39.11      6.42 o 
  -2   2   9     3558.43     3407.89     63.79 o 
  -1   2   9     1799.28     1825.52     36.85 o 
   0   2   9      886.90      873.30     26.48 o 
   1   2   9        4.89        8.07      6.66 o 
   2   2   9     2130.15     2247.98     44.79 o 
   3   2   9      332.22      297.70     14.67 o 
   4   2   9        2.89       19.62     10.01 o 
   5   2   9      257.35      268.01     16.09 o 
   6   2   9      500.03      502.66     26.31 o 
   7   2   9       11.23       10.65     14.01 o 
 -10   3   9      298.85      301.27     21.03 o 
  -9   3   9       14.11       28.17     13.95 o 
  -8   3   9      170.33      178.65     17.41 o 
  -7   3   9      374.34      339.62     19.95 o 
  -6   3   9     3208.91     3286.26     70.42 o 
  -5   3   9      191.48      211.68     11.83 o 
  -4   3   9      101.76      112.22     10.19 o 
  -3   3   9     3738.68     3652.56     73.89 o 
  -2   3   9      659.61      646.88     16.94 o 
  -1   3   9       14.69       20.38      6.37 o 
   0   3   9     3348.47     3208.61     60.50 o 
   1   3   9     4305.80     4237.88     78.32 o 
   2   3   9     1481.80     1411.21     30.52 o 
   3   3   9       31.39       51.80      9.94 o 
   4   3   9      834.92      786.01     25.02 o 
   5   3   9      396.68      402.57     24.85 o 
   6   3   9      198.70      216.48     19.42 o 
   7   3   9      101.96      107.70     18.69 o 
 -10   4   9      153.05      177.96     20.19 o 
  -9   4   9       22.77        1.37     13.95 o 
  -8   4   9        2.11        0.75     13.51 o 
  -7   4   9      143.38      165.91     15.94 o 
  -6   4   9       41.44       25.42     12.37 o 
  -5   4   9      209.05      197.55     11.70 o 
  -4   4   9      164.04      117.09      9.45 o 
  -3   4   9     7298.39     7330.03    131.30 o 
  -2   4   9      137.17      161.87      9.59 o 
  -1   4   9     1692.43     1561.90     32.31 o 
   0   4   9       75.04       91.48      7.79 o 
   1   4   9      197.04      203.49     10.15 o 
   2   4   9     2096.32     2202.44     47.05 o 
   3   4   9     1009.04      972.85     38.61 o 
   4   4   9       33.97       22.28     11.84 o 
   5   4   9      693.16      727.32     28.63 o 
   6   4   9        3.66        7.73     14.69 o 
   7   4   9       89.90      156.45     19.37 o 
  -9   5   9      293.66      316.43     27.76 o 
  -8   5   9      283.32      267.88     22.56 o 
  -7   5   9      639.20      841.14     33.71 o 
  -6   5   9     1717.92     1671.44     44.02 o 
  -5   5   9      180.36      199.76     14.98 o 
  -4   5   9      421.35      398.80     18.39 o 
  -3   5   9     2082.46     1936.23     42.49 o 
  -2   5   9      942.65      843.21     26.82 o 
  -1   5   9      117.68      120.01      9.97 o 
   0   5   9     1594.41     1628.39     37.05 o 
   1   5   9       30.75       36.52      8.68 o 
   2   5   9     4278.07     4366.81    102.78 o 
   3   5   9      603.45      620.20     21.95 o 
   4   5   9      264.68      230.70     17.19 o 
   5   5   9       48.40       56.24     14.35 o 
   6   5   9        8.64       14.72     14.81 o 
  -9   6   9       18.58       11.47     17.64 o 
  -8   6   9     2155.79     2059.31     60.78 o 
  -7   6   9       71.21       43.42     15.93 o 
  -6   6   9      832.02      784.10     27.41 o 
  -5   6   9      300.53      295.28     17.47 o 
  -4   6   9      429.63      433.80     19.00 o 
  -3   6   9       99.81       84.22     11.15 o 
  -2   6   9      439.08      403.25     15.61 o 
  -1   6   9      297.84      263.35     14.61 o 
   0   6   9      816.15      823.43     27.17 o 
   1   6   9      718.91      660.73     22.24 o 
   2   6   9       43.47       63.79     11.04 o 
   3   6   9       52.36       67.98     13.91 o 
   4   6   9      249.31      307.75     23.12 o 
   5   6   9      108.16      139.91     22.49 o 
   6   6   9      421.69      403.90     28.69 o 
  -9   7   9      488.32      516.66     32.01 o 
  -8   7   9       89.45       80.11     18.27 o 
  -7   7   9      548.32      503.35     27.08 o 
  -6   7   9        7.82       26.41     12.25 o 
  -5   7   9      852.91      826.90     27.51 o 
  -4   7   9     3250.82     3048.70     77.55 o 
  -3   7   9     4658.22     4503.30     98.14 o 
  -2   7   9       54.09       34.85     10.01 o 
  -1   7   9     1015.31     1044.97     29.54 o 
   0   7   9      133.43      151.76     12.86 o 
   1   7   9        0.07        7.05     10.07 o 
   2   7   9       48.70       34.29     11.12 o 
   3   7   9       29.11       54.68     14.54 o 
   4   7   9        6.60        1.61     16.09 o 
   5   7   9      129.31      102.44     19.68 o 
   6   7   9        8.35       30.33     19.41 o 
  -8   8   9      541.08      508.26     28.86 o 
  -7   8   9      201.50      205.79     23.16 o 
  -6   8   9      296.60      325.32     19.46 o 
  -5   8   9       30.81       21.49     11.98 o 
  -4   8   9       33.92       29.30     11.43 o 
  -3   8   9      602.12      621.40     25.11 o 
  -2   8   9     3474.15     3290.62     73.00 o 
  -1   8   9       33.14       32.23     10.85 o 
   0   8   9       93.80      105.20     12.46 o 
   1   8   9     1963.53     2009.62     53.27 o 
   2   8   9       42.24       34.71     11.43 o 
   3   8   9       21.25       16.37     13.32 o 
   4   8   9      570.04      532.63     29.40 o 
   5   8   9       44.81       38.23     20.04 o 
  -8   9   9      232.22      239.69     23.24 o 
  -7   9   9      217.87      276.77     20.39 o 
  -6   9   9       75.30       32.00     14.80 o 
  -5   9   9     1415.25     1285.16     40.86 o 
  -4   9   9      495.20      429.28     22.60 o 
  -3   9   9      314.37      309.85     19.39 o 
  -2   9   9      278.69      318.00     22.07 o 
  -1   9   9      343.12      369.24     18.30 o 
   0   9   9        1.27       -1.37     11.30 o 
   1   9   9      823.00      791.00     26.39 o 
   2   9   9     1289.65     1351.26     37.90 o 
   3   9   9      524.34      524.71     26.25 o 
   4   9   9        0.45       18.62     17.60 o 
   5   9   9      335.74      342.85     27.67 o 
  -7  10   9      117.55      138.39     20.32 o 
  -6  10   9      266.10      257.87     22.08 o 
  -5  10   9       41.48       75.11     20.24 o 
  -4  10   9      295.84      334.54     21.11 o 
  -3  10   9     1860.93     1841.22     52.08 o 
  -2  10   9     1917.61     1939.46     54.63 o 
  -1  10   9        1.15       -0.18     11.55 o 
   0  10   9       36.05       17.99     11.65 o 
   1  10   9       40.92       40.54     12.48 o 
   2  10   9       64.93       67.33     15.87 o 
   3  10   9      451.06      472.00     36.57 o 
   4  10   9      495.09      588.38     33.35 o 
  -6  11   9      260.91      271.70     22.36 o 
  -5  11   9      452.23      395.17     24.92 o 
  -4  11   9      618.04      638.17     28.81 o 
  -3  11   9       50.88       77.55     15.47 o 
  -2  11   9       81.07       99.20     16.09 o 
  -1  11   9      158.93      178.39     18.55 o 
   0  11   9       38.09       22.12     13.46 o 
   1  11   9     1492.54     1686.52     45.28 o 
   2  11   9       24.97       14.97     15.35 o 
   3  11   9       87.85      118.66     28.24 o 
  -5  12   9      131.48      137.82     28.92 o 
  -4  12   9       81.76       74.85     18.13 o 
  -3  12   9      291.40      315.60     22.76 o 
  -2  12   9      366.66      402.70     23.92 o 
  -1  12   9      164.45      131.50     15.60 o 
   0  12   9      234.62      207.56     17.64 o 
   1  12   9       41.03       25.59     14.14 o 
   2  12   9      328.33      385.74     24.66 o 
  -3  13   9       11.40       52.34     17.64 o 
  -2  13   9       86.47       79.60     17.75 o 
  -1  13   9        0.63       -0.17     13.81 o 
   0  13   9       46.81       52.49     15.58 o 
 -10   0  10      765.62      715.92     43.92 o 
  -8   0  10     1820.56     1819.22     88.81 o 
  -6   0  10     1181.84     1218.43    115.58 o 
  -4   0  10      159.37      124.68     25.21 o 
  -2   0  10     1046.16      972.86     32.67 o 
   0   0  10     5828.91     5554.81    143.17 o 
   2   0  10      251.76      286.13     18.05 o 
   4   0  10      292.47      271.23     22.46 o 
   6   0  10        1.89        3.47     19.00 o 
 -10   1  10        1.66        5.90     15.45 o 
  -9   1  10     2154.75     2239.75     50.72 o 
  -8   1  10        0.28       11.92     12.50 o 
  -7   1  10        2.13        6.73     11.84 o 
  -6   1  10        2.51        8.97     12.00 o 
  -5   1  10      286.60      280.84     20.49 o 
  -4   1  10     6463.54     6259.16    132.29 o 
  -3   1  10      631.98      579.03     16.54 o 
  -2   1  10       22.68       18.62      6.99 o 
  -1   1  10      666.92      653.38     17.87 o 
   0   1  10      289.60      348.21     13.03 o 
   1   1  10       22.35       24.04      7.96 o 
   2   1  10        5.50        9.26      8.14 o 
   3   1  10      270.95      219.32     13.83 o 
   4   1  10      171.72      180.40     17.65 o 
   5   1  10      969.36     1051.81     32.56 o 
   6   1  10       37.01       17.23     13.70 o 
 -10   2  10       88.41      109.83     17.38 o 
  -9   2  10     2020.93     1945.53     49.56 o 
  -8   2  10       86.82      110.45     15.20 o 
  -7   2  10     1142.68     1213.55     33.99 o 
  -6   2  10      712.62      826.12     34.65 o 
  -5   2  10      201.71      196.47     15.60 o 
  -4   2  10     1871.38     1708.15     39.99 o 
  -3   2  10       72.03       74.36      8.06 o 
  -2   2  10      999.84      957.22     22.79 o 
  -1   2  10     1427.46     1300.58     28.66 o 
   0   2  10      974.19     1003.98     23.98 o 
   1   2  10     5109.84     4923.98    128.99 o 
   2   2  10      130.75      133.71     10.00 o 
   3   2  10      184.78      200.56     13.58 o 
   4   2  10      453.97      474.77     20.41 o 
   5   2  10       29.00        0.33     13.14 o 
   6   2  10       12.57       18.03     15.61 o 
 -10   3  10       65.31       93.45     19.14 o 
  -9   3  10       83.38       99.52     16.44 o 
  -8   3  10       15.89       14.75     14.37 o 
  -7   3  10      115.36      109.97     14.31 o 
  -6   3  10       24.15        8.74     11.15 o 
  -5   3  10     7012.94     7172.90    168.48 o 
  -4   3  10    10255.86    10199.34    211.81 o 
  -3   3  10     3572.25     3584.99     67.67 o 
  -2   3  10       63.59       67.15      7.85 o 
  -1   3  10     1857.43     1822.68     50.46 o 
   0   3  10       31.56       24.69      7.83 o 
   1   3  10     1091.16     1089.66     25.61 o 
   2   3  10       60.08       54.29      8.62 o 
   3   3  10       30.31       39.41     11.05 o 
   4   3  10       41.37       58.53     12.16 o 
   5   3  10        7.57       18.85     14.17 o 
   6   3  10       62.26      104.55     18.17 o 
  -9   4  10      120.28       73.43     22.84 o 
  -8   4  10     2646.53     2645.08     73.59 o 
  -7   4  10      151.94      133.25     18.94 o 
  -6   4  10      201.02      185.59     18.82 o 
  -5   4  10      300.85      323.15     25.12 o 
  -4   4  10      685.95      637.39     30.01 o 
  -3   4  10      110.11      120.20     12.23 o 
  -2   4  10      498.80      471.42     16.56 o 
  -1   4  10       79.15       71.22      9.89 o 
   0   4  10     7593.92     7364.11    154.06 o 
   1   4  10       11.39       20.29      9.04 o 
   2   4  10       46.15       41.04     10.77 o 
   3   4  10       34.34       36.85     11.53 o 
   4   4  10      786.50      838.29     30.53 o 
   5   4  10        3.37        8.02     19.16 o 
   6   4  10        2.05        6.43     15.36 o 
  -9   5  10        1.51       -9.83     18.06 o 
  -8   5  10      364.68      287.50     48.72 o 
  -7   5  10       33.00        6.86     15.60 o 
  -6   5  10       18.09        7.06     15.18 o 
  -5   5  10     5587.86     5547.29    120.22 o 
  -4   5  10      461.65      459.89     19.76 o 
  -3   5  10      759.57      665.27     26.65 o 
  -2   5  10        7.03       11.65      8.54 o 
  -1   5  10     1144.84     1115.55     28.40 o 
   0   5  10       24.40       31.14      9.22 o 
   1   5  10      239.90      277.87     15.55 o 
   2   5  10      106.08      100.26     17.60 o 
   3   5  10       81.46      110.23     17.73 o 
   4   5  10      510.02      522.08     51.09 o 
   5   5  10       42.74       96.47     19.65 o 
   6   5  10      108.46      130.32     22.02 o 
  -9   6  10      703.52      821.74     36.68 o 
  -8   6  10       70.79       66.21     18.49 o 
  -7   6  10        3.76       18.73     15.83 o 
  -6   6  10        0.35      -12.46     14.74 o 
  -5   6  10      401.80      429.96     20.61 o 
  -4   6  10       48.53       48.47     12.73 o 
  -3   6  10      337.69      332.18     17.25 o 
  -2   6  10      176.95      189.07     14.43 o 
  -1   6  10        8.87       10.28     10.09 o 
   0   6  10     1182.99     1086.43     31.14 o 
   1   6  10     1729.44     1759.84     48.44 o 
   2   6  10       40.73       53.26     14.06 o 
   3   6  10      179.28      196.36     17.73 o 
   4   6  10      152.54      150.76     20.92 o 
   5   6  10       10.82       16.41     18.71 o 
  -8   7  10      265.32      331.30     25.44 o 
  -7   7  10      175.01      170.53     20.38 o 
  -6   7  10      236.10      280.26     18.62 o 
  -5   7  10      134.12      103.24     13.96 o 
  -4   7  10      503.25      473.89     21.05 o 
  -3   7  10     1434.40     1462.33     43.32 o 
  -2   7  10        2.62       19.83     10.09 o 
  -1   7  10      141.98      145.36     13.29 o 
   0   7  10     1779.55     1734.61     43.40 o 
   1   7  10      142.64      157.52     14.02 o 
   2   7  10      174.97      170.13     16.91 o 
   3   7  10      272.53      236.69     24.49 o 
   4   7  10      372.02      382.24     26.78 o 
   5   7  10       16.70       40.39     18.85 o 
  -8   8  10     1022.72     1010.00     39.87 o 
  -7   8  10      951.52      993.77     38.57 o 
  -6   8  10        1.39       33.03     14.11 o 
  -5   8  10        1.08        2.18     14.22 o 
  -4   8  10       18.61       10.01     15.28 o 
  -3   8  10      638.02      638.84     26.47 o 
  -2   8  10       11.72        3.39     10.76 o 
  -1   8  10     1514.70     1491.61     39.25 o 
   0   8  10      700.76      746.38     30.58 o 
   1   8  10      321.71      404.78     19.48 o 
   2   8  10       99.71      101.82     16.10 o 
   3   8  10      474.06      543.29     30.40 o 
   4   8  10       31.88       16.52     32.55 o 
  -7   9  10       98.32       78.28     21.17 o 
  -6   9  10      654.94      687.81     35.76 o 
  -5   9  10      605.68      600.48     28.11 o 
  -4   9  10     2567.68     2470.29     66.10 o 
  -3   9  10      714.89      712.52     35.65 o 
  -2   9  10        7.45        8.71     13.78 o 
  -1   9  10      103.18      103.53     14.16 o 
   0   9  10     1346.65     1355.94     37.66 o 
   1   9  10       16.86       20.56     12.15 o 
   2   9  10      402.75      432.43     27.79 o 
   3   9  10       15.63        9.50     17.54 o 
   4   9  10       14.06        6.07     18.37 o 
  -7  10  10      582.59      555.28     34.44 o 
  -6  10  10       52.88       42.49     17.89 o 
  -5  10  10      156.33      169.70     19.84 o 
  -4  10  10      481.36      438.02     24.82 o 
  -3  10  10      579.86      595.29     34.72 o 
  -2  10  10       17.78       21.29     14.20 o 
  -1  10  10      790.51      806.03     28.14 o 
   0  10  10       59.72       55.45     13.95 o 
   1  10  10      103.40      117.27     15.25 o 
   2  10  10       49.26       27.19     15.54 o 
   3  10  10      407.34      408.20     25.58 o 
  -6  11  10      313.96      281.34     24.46 o 
  -5  11  10       10.35       24.27     16.92 o 
  -4  11  10      992.83     1043.81     45.26 o 
  -3  11  10       42.30       66.54     19.62 o 
  -2  11  10       18.82       28.68     15.24 o 
  -1  11  10       33.95       40.95     14.36 o 
   0  11  10      346.45      328.93     20.18 o 
   1  11  10      447.77      413.53     21.80 o 
   2  11  10       11.98       24.23     15.83 o 
  -4  12  10      214.91      200.69     21.86 o 
  -3  12  10      161.82      163.61     19.86 o 
  -2  12  10      231.24      238.87     21.01 o 
  -1  12  10      133.98      145.03     19.03 o 
   0  12  10       32.27       44.19     15.45 o 
   1  12  10       13.04       33.32     15.12 o 
  -9   0  11      411.99      392.15     34.64 o 
  -7   0  11      240.71      305.08     60.14 o 
  -5   0  11     1024.55      972.96     45.17 o 
  -3   0  11      408.15      385.99     20.08 o 
  -1   0  11     5637.20     5073.03    148.80 o 
   1   0  11      249.16      290.49     18.81 o 
   3   0  11     2388.06     2452.80    130.13 o 
   5   0  11      198.38      222.96     24.31 o 
  -9   1  11      729.58      793.86     32.34 o 
  -8   1  11       24.75       25.40     17.96 o 
  -7   1  11        6.51       -8.70     15.76 o 
  -6   1  11     1262.76     1405.71     41.12 o 
  -5   1  11      467.16      464.36     21.67 o 
  -4   1  11     3755.14     3617.28     83.15 o 
  -3   1  11      113.34      106.95     11.93 o 
  -2   1  11     1929.36     1829.90     47.72 o 
  -1   1  11     2404.14     2281.14     46.00 o 
   0   1  11     2084.20     2116.89     46.78 o 
   1   1  11       13.70       19.82      9.62 o 
   2   1  11        2.70       -2.04      9.06 o 
   3   1  11        7.79      -10.71     10.40 o 
   4   1  11       17.81        8.25     12.23 o 
   5   1  11        0.87       16.46     12.73 o 
   6   1  11        5.16       18.30     13.89 o 
  -9   2  11        0.62       15.20     15.34 o 
  -8   2  11        1.84       -1.95     13.58 o 
  -7   2  11      715.72      739.03     26.55 o 
  -6   2  11     5694.17     5856.67    129.67 o 
  -5   2  11      707.03      761.60     42.58 o 
  -4   2  11      255.69      259.15     16.45 o 
  -3   2  11      526.00      501.95     17.96 o 
  -2   2  11       47.48       80.55      8.93 o 
  -1   2  11     1540.73     1444.58     32.02 o 
   0   2  11       28.93       20.70      8.65 o 
   1   2  11       10.19       -4.69      8.41 o 
   2   2  11      179.49      170.19     12.34 o 
   3   2  11      731.16      749.94     25.18 o 
   4   2  11      415.07      477.31     22.29 o 
   5   2  11       67.90       89.19     16.31 o 
  -9   3  11      880.09      870.52     42.79 o 
  -8   3  11      197.69      241.83     29.66 o 
  -7   3  11        6.34       -3.62     15.76 o 
  -6   3  11     1214.44     1141.35     44.20 o 
  -5   3  11        1.13       34.65     14.99 o 
  -4   3  11       46.98       32.65     11.87 o 
  -3   3  11      496.82      424.56     18.91 o 
  -2   3  11      427.32      426.94     16.38 o 
  -1   3  11     3234.66     3125.18     79.68 o 
   0   3  11       12.30        4.78      9.87 o 
   1   3  11      478.23      449.72     17.63 o 
   2   3  11        6.44       17.27      9.62 o 
   3   3  11      173.82      132.31     13.35 o 
   4   3  11      283.59      273.49     19.20 o 
   5   3  11        3.36       23.51     15.22 o 
  -9   4  11      126.01      116.81     21.81 o 
  -8   4  11      377.91      439.64     28.19 o 
  -7   4  11      866.28      797.07     34.49 o 
  -6   4  11     1946.36     1756.67     54.83 o 
  -5   4  11     2600.14     2624.58     92.52 o 
  -4   4  11       33.78       34.46     12.02 o 
  -3   4  11      173.49      169.12     14.26 o 
  -2   4  11      286.20      333.18     15.19 o 
  -1   4  11      129.62      166.54     12.44 o 
   0   4  11      655.35      633.74     26.91 o 
   1   4  11       22.92       35.71     10.60 o 
   2   4  11      160.22      154.11     16.16 o 
   3   4  11        5.36       13.33     15.83 o 
   4   4  11       51.44       78.27     18.23 o 
   5   4  11        0.22        2.11     18.59 o 
  -9   5  11        1.91       -8.64     18.91 o 
  -8   5  11       12.72        0.22     17.25 o 
  -7   5  11        0.48       -6.78     16.64 o 
  -6   5  11       95.36       72.06     17.27 o 
  -5   5  11     2719.63     2734.29     73.64 o 
  -4   5  11        2.94       -7.18     11.38 o 
  -3   5  11      205.11      186.70     15.42 o 
  -2   5  11       11.92       25.52      9.58 o 
  -1   5  11     1931.44     1924.08     43.77 o 
   0   5  11       48.14       73.60     12.39 o 
   1   5  11      620.27      602.01     22.65 o 
   2   5  11       28.83       16.08     13.98 o 
   3   5  11       17.46      -10.98     17.67 o 
   4   5  11      232.17      237.69     39.06 o 
   5   5  11       37.02       11.06     18.62 o 
  -8   6  11      786.65      777.97     35.68 o 
  -7   6  11        3.34      -19.17     16.82 o 
  -6   6  11      696.88      681.73     31.05 o 
  -5   6  11      273.36      213.55     32.55 o 
  -4   6  11      589.31      617.81     24.14 o 
  -3   6  11      136.29      152.35     16.45 o 
  -2   6  11      900.47      904.03     27.74 o 
  -1   6  11      182.46      196.36     14.97 o 
   0   6  11      699.75      693.12     24.43 o 
   1   6  11      172.11      158.37     15.04 o 
   2   6  11      691.13      752.09     30.10 o 
   3   6  11      260.74      247.53     22.16 o 
   4   6  11      844.44      866.79     38.70 o 
  -8   7  11      260.77      289.78     25.40 o 
  -7   7  11       78.35      115.49     20.52 o 
  -6   7  11        5.47      -17.04     15.61 o 
  -5   7  11      759.29      747.08     41.78 o 
  -4   7  11        2.46       -6.38     13.75 o 
  -3   7  11      147.82      148.69     16.45 o 
  -2   7  11     1693.72     1775.13     50.37 o 
  -1   7  11     2089.13     2017.77     64.03 o 
   0   7  11      588.77      580.42     22.88 o 
   1   7  11      209.91      222.87     16.41 o 
   2   7  11      140.29      179.23     18.60 o 
   3   7  11       33.54       32.55     18.18 o 
   4   7  11       13.60       27.10     18.93 o 
  -7   8  11      418.96      343.50     27.10 o 
  -6   8  11        0.72        6.94     18.60 o 
  -5   8  11      529.12      585.53     27.88 o 
  -4   8  11      126.14      129.16     17.22 o 
  -3   8  11        0.64       -0.05     13.30 o 
  -2   8  11     1215.23     1140.48     37.57 o 
  -1   8  11       16.49       29.83     12.58 o 
   0   8  11      262.59      252.34     18.41 o 
   1   8  11       21.86       17.34     12.82 o 
   2   8  11      149.28      180.47     19.09 o 
   3   8  11      468.61      573.81     32.31 o 
  -7   9  11       74.22       63.50     22.03 o 
  -6   9  11       55.02       58.94     20.38 o 
  -5   9  11       71.89       68.13     17.09 o 
  -4   9  11        2.94       -3.88     17.15 o 
  -3   9  11       60.52       73.24     16.15 o 
  -2   9  11      943.14      896.02     33.21 o 
  -1   9  11      714.62      704.62     36.48 o 
   0   9  11        1.33        6.65     13.84 o 
   1   9  11       70.36       67.64     14.42 o 
   2   9  11       88.47       95.91     18.10 o 
   3   9  11        0.45       -2.28     18.61 o 
  -6  10  11      371.43      462.36     40.92 o 
  -5  10  11        0.06       16.02     17.41 o 
  -4  10  11       27.65       53.23     17.13 o 
  -3  10  11      250.33      315.06     22.51 o 
  -2  10  11      474.63      461.49     25.05 o 
  -1  10  11       65.08       83.40     16.49 o 
   0  10  11       20.28        1.65     14.17 o 
   1  10  11       14.33        5.61     15.51 o 
   2  10  11       32.99       13.67     16.55 o 
  -4  11  11      406.16      400.74     25.95 o 
  -3  11  11       10.83        6.33     16.51 o 
  -2  11  11       94.40       95.19     18.13 o 
  -1  11  11        0.39      -16.89     15.18 o 
   0  11  11      139.04      135.93     17.50 o 
   1  11  11      135.62       83.59     18.68 o 
  -8   0  12     1812.69     1853.61     67.66 o 
  -6   0  12     3953.77     4197.63    137.81 o 
  -4   0  12      498.20      486.31     38.31 o 
  -2   0  12    11252.31    11372.62    286.77 o 
   0   0  12      234.54      257.91     23.07 o 
   2   0  12       76.10       58.44     17.98 o 
   4   0  12      499.52      442.84     29.84 o 
  -9   1  12      227.17      247.76     18.96 o 
  -8   1  12      292.43      259.74     19.40 o 
  -7   1  12     4011.09     3997.15     93.94 o 
  -6   1  12      314.10      357.56     21.57 o 
  -5   1  12     1641.79     1617.31     45.25 o 
  -4   1  12       41.18       35.10     12.37 o 
  -3   1  12     2332.08     2167.69     49.05 o 
  -2   1  12     2460.09     2425.66     49.61 o 
  -1   1  12      142.61      148.03     11.28 o 
   0   1  12       29.38       36.63      9.21 o 
   1   1  12      678.08      632.96     19.71 o 
   2   1  12      394.58      452.54     23.30 o 
   3   1  12      344.29      405.86     24.13 o 
   4   1  12        0.44      -11.38     12.68 o 
   5   1  12       17.78       28.13     14.49 o 
  -9   2  12       67.86       84.69     19.06 o 
  -8   2  12      525.39      516.92     30.52 o 
  -7   2  12      305.92      337.20     25.82 o 
  -6   2  12      350.21      368.78     26.59 o 
  -5   2  12       41.61       55.66     16.60 o 
  -4   2  12      132.82      132.06     17.76 o 
  -3   2  12      395.11      391.10     19.22 o 
  -2   2  12     3596.28     3554.47     73.63 o 
  -1   2  12       42.90       60.35     11.07 o 
   0   2  12      225.52      228.91     12.51 o 
   1   2  12      204.47      176.02     12.22 o 
   2   2  12      310.76      330.81     18.61 o 
   3   2  12      522.08      574.37     24.01 o 
   4   2  12      183.02      198.01     18.79 o 
   5   2  12        0.61       -5.17     15.72 o 
  -9   3  12        5.74       18.02     19.85 o 
  -8   3  12      203.12      182.08     22.41 o 
  -7   3  12      233.14      252.76     23.51 o 
  -6   3  12       47.81       49.43     17.97 o 
  -5   3  12      168.51      160.19     19.50 o 
  -4   3  12      420.65      495.28     31.01 o 
  -3   3  12     1037.96      947.30     29.79 o 
  -2   3  12      785.65      750.32     23.07 o 
  -1   3  12     1067.22     1083.38     29.26 o 
   0   3  12      432.38      475.17     18.97 o 
   1   3  12       47.66       31.90     11.31 o 
   2   3  12       20.31       15.20     13.14 o 
   3   3  12      303.47      361.00     25.16 o 
   4   3  12        2.60       12.21     17.85 o 
  -8   4  12       32.02       33.59     19.40 o 
  -7   4  12      241.99      336.35     25.07 o 
  -6   4  12       48.13       55.54     17.77 o 
  -5   4  12       11.48       44.50     17.03 o 
  -4   4  12       19.59       18.10     12.24 o 
  -3   4  12      816.90      872.73     58.90 o 
  -2   4  12      645.36      710.55     25.41 o 
  -1   4  12      773.79      796.99     24.38 o 
   0   4  12       42.91       50.88     13.85 o 
   1   4  12        6.63       22.77     12.54 o 
   2   4  12     1909.71     1875.45     59.30 o 
   3   4  12      401.51      456.28     27.87 o 
   4   4  12      187.30      243.70     28.27 o 
  -8   5  12       39.58       62.63     20.70 o 
  -7   5  12      684.27      650.00     36.17 o 
  -6   5  12     2409.12     2249.92     65.43 o 
  -5   5  12       19.29       49.81     16.93 o 
  -4   5  12      972.94      992.55     34.84 o 
  -3   5  12     1696.06     1594.26     52.65 o 
  -2   5  12      228.81      195.11     16.15 o 
  -1   5  12      250.19      241.67     16.73 o 
   0   5  12      645.54      631.38     30.62 o 
   1   5  12       61.23       60.75     13.63 o 
   2   5  12      550.26      537.37     29.09 o 
   3   5  12      177.67      259.83     31.99 o 
   4   5  12       28.14       18.69     18.72 o 
  -8   6  12      148.85      152.65     24.93 o 
  -7   6  12     1794.85     1875.41     59.49 o 
  -6   6  12      240.04      288.60     24.43 o 
  -5   6  12      182.99      199.09     20.94 o 
  -4   6  12        0.50        9.78     13.44 o 
  -3   6  12     2486.96     2521.94     66.85 o 
  -2   6  12       28.93       25.32     15.99 o 
  -1   6  12     1072.18     1098.29     32.84 o 
   0   6  12       34.93       25.67     12.54 o 
   1   6  12        1.78       15.34     14.35 o 
   2   6  12      697.00      673.61     43.46 o 
   3   6  12        0.11        6.07     18.05 o 
  -7   7  12      192.89      224.16     25.58 o 
  -6   7  12      841.79      809.16     35.46 o 
  -5   7  12       19.56       -5.01     17.83 o 
  -4   7  12      372.26      339.84     24.16 o 
  -3   7  12       65.78       97.82     16.13 o 
  -2   7  12      375.15      327.90     27.98 o 
  -1   7  12       90.27      149.31     17.33 o 
   0   7  12      537.16      534.33     30.68 o 
   1   7  12       17.56       34.01     16.89 o 
   2   7  12      135.44      177.98     19.86 o 
   3   7  12       34.86       37.66     26.04 o 
  -6   8  12      488.80      463.41     32.38 o 
  -5   8  12       13.72       27.73     16.44 o 
  -4   8  12        0.99        3.92     15.39 o 
  -3   8  12      420.59      397.15     23.31 o 
  -2   8  12      637.68      731.17     30.26 o 
  -1   8  12      137.17      151.22     17.40 o 
   0   8  12        6.98        3.14     13.67 o 
   1   8  12      146.60      153.84     18.39 o 
   2   8  12      120.27       99.49     18.72 o 
  -6   9  12        0.19      -26.26     19.26 o 
  -5   9  12      153.61      188.06     25.41 o 
  -4   9  12       35.72       16.54     16.96 o 
  -3   9  12       13.35       20.68     15.72 o 
  -2   9  12      536.78      585.44     33.75 o 
  -1   9  12      154.77      184.40     19.65 o 
   0   9  12       52.51       54.52     14.82 o 
   1   9  12      220.33      199.90     21.16 o 
  -4  10  12      159.24      124.16     22.68 o 
  -3  10  12       48.99       45.25     17.61 o 
  -2  10  12        1.03       -3.24     19.81 o 
  -1  10  12       48.68       84.09     21.39 o 
   0  10  12        0.07        5.11     14.77 o 
  -7   0  13      747.06      832.11     46.20 o 
  -5   0  13      224.52      244.87     27.52 o 
  -3   0  13      505.42      475.21     46.69 o 
  -1   0  13      860.59      759.26     31.66 o 
   1   0  13      256.34      204.09     19.54 o 
   3   0  13      633.39      693.70     37.13 o 
  -8   1  13      282.34      309.73     41.67 o 
  -7   1  13      905.91      969.42     39.55 o 
  -6   1  13      330.77      394.09     32.64 o 
  -5   1  13        0.90       -6.28     20.92 o 
  -4   1  13      571.70      540.18     27.42 o 
  -3   1  13      328.53      359.08     26.43 o 
  -2   1  13      665.54      644.88     21.94 o 
  -1   1  13      112.31      100.01     12.02 o 
   0   1  13        7.47       14.37     10.26 o 
   1   1  13     1119.43     1133.39     31.97 o 
   2   1  13        9.56        0.54     12.44 o 
   3   1  13        4.79       19.53     13.35 o 
   4   1  13        4.16       10.78     13.72 o 
  -8   2  13      201.48      212.45     24.06 o 
  -7   2  13      447.05      522.47     30.26 o 
  -6   2  13        0.43       17.14     17.66 o 
  -5   2  13        4.67        6.10     16.23 o 
  -4   2  13     3095.02     3010.03     80.98 o 
  -3   2  13      501.85      584.34     27.94 o 
  -2   2  13     1397.67     1538.21     42.20 o 
  -1   2  13      460.56      447.48     19.15 o 
   0   2  13      128.44      161.82     14.10 o 
   1   2  13      180.40      180.73     16.32 o 
   2   2  13      149.88      185.62     20.09 o 
   3   2  13      682.90      664.43     33.09 o 
   4   2  13      110.85       83.74     20.65 o 
  -8   3  13      893.51      991.62     48.26 o 
  -7   3  13      820.41      859.00     37.77 o 
  -6   3  13      696.12      758.47     36.38 o 
  -5   3  13      206.76      220.10     21.65 o 
  -4   3  13       26.85       57.92     17.00 o 
  -3   3  13        2.34        1.39     12.39 o 
  -2   3  13        6.60        6.92     12.57 o 
  -1   3  13      567.36      540.81     20.86 o 
   0   3  13      695.21      659.23     24.12 o 
   1   3  13     1591.67     1632.73     48.43 o 
   2   3  13      221.79      244.26     22.72 o 
   3   3  13       27.39       36.00     18.79 o 
  -8   4  13      153.92      136.71     25.27 o 
  -7   4  13      208.93      195.88     40.01 o 
  -6   4  13       33.45       28.58     19.10 o 
  -5   4  13       84.11       92.95     19.22 o 
  -4   4  13     1581.84     1476.45     56.80 o 
  -3   4  13     3798.26     3734.61    117.42 o 
  -2   4  13      247.88      261.36     18.04 o 
  -1   4  13      136.22      133.19     13.79 o 
   0   4  13       33.82        8.93     12.72 o 
   1   4  13      487.76      578.87     43.39 o 
   2   4  13      486.47      575.51     65.23 o 
   3   4  13      165.34      144.65     21.43 o 
  -7   5  13       14.07       26.09     19.08 o 
  -6   5  13       55.28       60.60     19.32 o 
  -5   5  13      991.97     1009.23     39.28 o 
  -4   5  13      290.63      267.10     22.98 o 
  -3   5  13       64.97       49.01     14.75 o 
  -2   5  13        0.20      -13.38     14.39 o 
  -1   5  13      181.46      192.92     20.53 o 
   0   5  13      105.40      110.88     15.68 o 
   1   5  13        1.65       -0.25     15.61 o 
   2   5  13       17.84       34.85     18.78 o 
   3   5  13        0.34        8.11     19.49 o 
  -7   6  13      148.06      148.62     22.56 o 
  -6   6  13       39.77       11.92     19.66 o 
  -5   6  13       71.72      111.39     19.60 o 
  -4   6  13      181.15      172.94     27.27 o 
  -3   6  13       16.60        5.23     14.94 o 
  -2   6  13      114.59      115.87     25.30 o 
  -1   6  13       98.08      100.28     17.58 o 
   0   6  13       44.42       48.48     14.39 o 
   1   6  13       18.83       47.85     16.43 o 
   2   6  13      157.31      174.59     25.16 o 
  -6   7  13      199.55      266.56     27.06 o 
  -5   7  13      375.97      367.46     30.15 o 
  -4   7  13       49.41       52.32     16.65 o 
  -3   7  13      165.28      191.93     26.71 o 
  -2   7  13       20.41       19.38     15.25 o 
  -1   7  13      208.90      224.34     20.71 o 
   0   7  13      342.44      346.68     20.85 o 
   1   7  13        2.38       -9.22     15.97 o 
   2   7  13      284.96      281.89     26.04 o 
  -5   8  13      485.86      457.40     35.80 o 
  -4   8  13       30.96       18.44     15.88 o 
  -3   8  13      419.70      433.45     25.62 o 
  -2   8  13      221.01      251.49     21.30 o 
  -1   8  13       22.38       39.94     17.00 o 
   0   8  13       12.67        7.80     14.66 o 
   1   8  13        3.48       -1.50     16.33 o 
  -4   9  13       33.10        4.14     21.17 o 
  -3   9  13       88.43       92.18     18.25 o 
  -2   9  13       27.19       45.41     17.05 o 
  -1   9  13      225.95      236.00     22.00 o 
   0   9  13      410.77      461.19     26.28 o 
  -6   0  14        6.81       13.66     30.50 o 
  -4   0  14      717.13      651.39     52.06 o 
  -2   0  14      208.83      267.16     30.43 o 
   0   0  14     3193.22     3361.07    120.03 o 
   2   0  14      475.06      551.35     33.16 o 
  -7   1  14      136.11      160.32     22.79 o 
  -6   1  14      614.13      607.44     32.40 o 
  -5   1  14     1128.78     1091.46     41.06 o 
  -4   1  14      719.39      772.82     37.01 o 
  -3   1  14       64.47       95.53     18.01 o 
  -2   1  14       26.31       22.79     13.64 o 
  -1   1  14      724.54      685.76     24.33 o 
   0   1  14        5.60      -18.52     12.35 o 
   1   1  14       33.13       38.34     15.04 o 
   2   1  14        0.55        4.09     15.30 o 
  -7   2  14       14.83        8.22     19.20 o 
  -6   2  14        6.67       14.00     19.29 o 
  -5   2  14      200.79      202.64     22.68 o 
  -4   2  14      281.17      295.07     23.44 o 
  -3   2  14      118.74       95.12     20.93 o 
  -2   2  14      610.72      625.00     25.59 o 
  -1   2  14     1363.47     1338.17     35.91 o 
   0   2  14      148.26      137.26     15.27 o 
   1   2  14        4.89       -6.73     13.97 o 
   2   2  14      504.70      538.42     30.15 o 
  -7   3  14       69.68       94.91     22.03 o 
  -6   3  14      885.08      796.57     36.52 o 
  -5   3  14     1480.76     1576.10     58.74 o 
  -4   3  14      216.02      252.86     22.96 o 
  -3   3  14        9.52       17.80     16.83 o 
  -2   3  14      171.01      198.31     17.60 o 
  -1   3  14        8.00       24.18     12.72 o 
   0   3  14      286.94      353.38     21.06 o 
   1   3  14       66.26       52.61     21.16 o 
   2   3  14        1.09       10.84     18.31 o 
  -7   4  14        0.77        1.33     19.78 o 
  -6   4  14      224.70      251.51     32.08 o 
  -5   4  14       75.80       91.11     35.37 o 
  -4   4  14      419.04      417.22     38.66 o 
  -3   4  14      108.48       83.24     19.37 o 
  -2   4  14      790.24      731.16     30.85 o 
  -1   4  14        7.41       29.67     15.99 o 
   0   4  14      665.31      715.61     28.18 o 
   1   4  14      286.32      300.16     24.75 o 
   2   4  14      191.01      229.45     24.39 o 
  -6   5  14        1.20        4.56     19.84 o 
  -5   5  14     1433.76     1425.39     69.24 o 
  -4   5  14      211.33      255.32     37.43 o 
  -3   5  14       94.71       86.56     19.53 o 
  -2   5  14      160.43      164.30     19.41 o 
  -1   5  14      131.62       82.76     17.74 o 
   0   5  14      298.34      289.77     20.10 o 
   1   5  14       12.26       -0.68     18.16 o 
  -6   6  14      325.95      376.83     32.83 o 
  -5   6  14       44.25       20.28     21.85 o 
  -4   6  14       11.11        3.83     20.57 o 
  -3   6  14      319.61      360.72     24.63 o 
  -2   6  14       87.28       76.50     18.05 o 
  -1   6  14      311.90      256.74     22.59 o 
   0   6  14      153.67      190.49     20.08 o 
   1   6  14      279.33      375.66     25.62 o 
  -5   7  14      220.54      241.25     31.75 o 
  -4   7  14        3.12       -7.84     19.53 o 
  -3   7  14        5.28       16.10     17.33 o 
  -2   7  14       74.13       81.44     18.99 o 
  -1   7  14      135.93      174.70     20.67 o 
   0   7  14      122.51      122.17     22.59 o 
  -3   8  14      358.69      439.45     27.47 o 
  -2   8  14        1.71        6.32     17.50 o 
  -5   0  15      672.49      750.35     60.55 o 
  -3   0  15      675.09      601.34     51.86 o 
  -1   0  15        6.52       -3.91     21.06 o 
   1   0  15      497.27      501.95     41.96 o 
  -6   1  15      201.15      233.92     30.71 o 
  -5   1  15      135.19      151.18     28.20 o 
  -4   1  15        7.74       -2.53     23.36 o 
  -3   1  15       81.39       89.40     24.11 o 
  -2   1  15      451.76      502.46     33.05 o 
  -1   1  15        3.60       28.47     18.37 o 
   0   1  15       69.96      102.34     15.95 o 
   1   1  15        1.96       -4.34     15.58 o 
  -6   2  15     1115.15     1198.75     54.09 o 
  -5   2  15       29.40       26.17     19.21 o 
  -4   2  15       11.39       39.71     18.60 o 
  -3   2  15      431.06      427.03     43.47 o 
  -2   2  15      317.12      291.61     23.72 o 
  -1   2  15       43.72       26.11     15.91 o 
   0   2  15      254.13      306.92     20.42 o 
   1   2  15      261.78      298.59     24.92 o 
  -6   3  15       21.85       38.11     21.18 o 
  -5   3  15       56.85       68.42     21.33 o 
  -4   3  15        8.41        8.41     18.75 o 
  -3   3  15        3.03       10.64     18.04 o 
  -2   3  15       32.02       64.23     18.89 o 
  -1   3  15       87.55      124.89     19.81 o 
   0   3  15        9.87       20.62     16.82 o 
  -5   4  15       33.09       18.11     20.35 o 
  -4   4  15      114.26       91.31     21.16 o 
  -3   4  15      164.56      189.47     25.80 o 
  -2   4  15       12.28       14.44     17.24 o 
  -1   4  15      276.83      282.19     30.41 o 
   0   4  15       22.21       34.52     16.98 o 
  -4   5  15       21.81        3.44     25.11 o 
  -3   5  15      183.40      155.98     25.26 o 
  -2   5  15      442.40      535.88     28.91 o 
  -1   5  15      262.98      279.73     23.85 o 
  -4   0  16      535.68      530.36     53.21 o 
  -2   0  16      379.36      476.83     47.99 o 
  -3   1  16      499.35      513.59     46.27 o 
  -2   1  16      109.86      112.58     28.83 o 
  -3   2  16      492.19      542.88     37.03 o 
                                                 
